# Supplementary material for: Location-specific signatures of Crohn’s disease at a multi-omics scale
Source: Microbiome. 2022 Aug 24;10:133. doi: 10.1186/s40168-022-01331-x (PMC9400277; doi:10.1186/s40168-022-01331-x)
Supplement: Supplementary file 8 — Additional file 7. [file 40168_2022_1331_MOESM7_ESM.csv]

Species	Taxa	PC1	PC2	PC3
ASV_Feature_167	k__Bacteria; p__Proteobacteria; c__Gammaproteobacteria; o__Enterobacteriales; f__Enterobacteriaceae	91197534.62	23546415.83	-69990934.43
MTB_feature_11	Dihydroxy bile acids, alcohols and derivatives	2825920.934	14639021.83	-890675.9339
ASV_Feature_8	k__Bacteria; p__Firmicutes; c__Clostridia; o__Clostridiales; f__Lachnospiraceae; g__Blautia; s__	-3074888.866	11755804.59	8539183.294
ASV_Feature_41	k__Bacteria; p__Firmicutes; c__Clostridia; o__Clostridiales; f__Lachnospiraceae; g__Roseburia; s__faecis	-5381580.271	11577636.67	939406.6626
G000020605	k__Bacteria;p__Firmicutes;c__Clostridia;o__Clostridiales;f__Lachnospiraceae;g__;s__[Eubacterium] rectale	-5665685.318	10817345.92	-1787680.337
ASV_Feature_20	k__Bacteria; p__Verrucomicrobia; c__Verrucomicrobiae; o__Verrucomicrobiales; f__Verrucomicrobiaceae; g__Akkermansia; s__muciniphila	-1943301.931	8478118.311	6379029.77
ASV_Feature_3	k__Bacteria; p__Firmicutes; c__Clostridia; o__Clostridiales; f__Ruminococcaceae; g__Faecalibacterium; s__prausnitzii	-5865238.644	7672396.638	-3043658.574
G000299455	k__Bacteria;p__Proteobacteria;c__Gammaproteobacteria;o__Enterobacterales;f__Enterobacteriaceae;g__Escherichia;s__Escherichia coli	23084280.5	7425215.49	-18949885.55
G000026325	k__Bacteria;p__Proteobacteria;c__Gammaproteobacteria;o__Enterobacterales;f__Enterobacteriaceae;g__Escherichia;s__Escherichia coli	20083197.01	6644867.674	-17318846.23
G001404455	k__Bacteria;p__Firmicutes;c__Clostridia;o__Clostridiales;f__Lachnospiraceae;g__Blautia;s__Blautia obeum	-1710663.691	6626263.834	2880609.613
G000008865	k__Bacteria;p__Proteobacteria;c__Gammaproteobacteria;o__Enterobacterales;f__Enterobacteriaceae;g__Escherichia;s__Escherichia coli	18614160.31	6056186.091	-15669168.34
ASV_Feature_16	k__Bacteria; p__Firmicutes; c__Clostridia; o__Clostridiales; f__Lachnospiraceae; g__Blautia; s__	-1333214.798	5992700.516	214908.6246
ASV_Feature_6	k__Bacteria; p__Firmicutes; c__Clostridia; o__Clostridiales; f__Lachnospiraceae; g__Clostridium; s__clostridioforme	-1485721.297	5913137.933	195620.2206
MTB_feature_33	Monohydroxy bile acids, alcohols and derivatives	-1513846.348	5843017.133	-2676808.318
G000026345	k__Bacteria;p__Proteobacteria;c__Gammaproteobacteria;o__Enterobacterales;f__Enterobacteriaceae;g__Escherichia;s__Escherichia coli	17785932.25	5584396.836	-15766861.92
G000006925	k__Bacteria;p__Proteobacteria;c__Gammaproteobacteria;o__Enterobacterales;f__Enterobacteriaceae;g__Shigella;s__Shigella flexneri	16554663.74	5331249.695	-13902855.8
G000183345	k__Bacteria;p__Proteobacteria;c__Gammaproteobacteria;o__Enterobacterales;f__Enterobacteriaceae;g__Escherichia;s__Escherichia coli	18895413.56	5327018.738	-18872095.23
MTB_feature_242	unclassified	-6850499.479	5189303.474	-6946215.308
G000432435	k__Bacteria;p__Firmicutes;c__Clostridia;o__Clostridiales;f__Eubacteriaceae;g__Eubacterium;s__Eubacterium sp. CAG:180	-5682170.834	5144497.794	-4265568.195
G000012005	k__Bacteria;p__Proteobacteria;c__Gammaproteobacteria;o__Enterobacterales;f__Enterobacteriaceae;g__Shigella;s__Shigella dysenteriae	14035634.69	4533660.814	-11921541.18
MTB_feature_571	#N/A	1295062.394	4464791.082	1017560.353
ASV_Feature_23	k__Bacteria; p__Firmicutes; c__Clostridia; o__Clostridiales; f__Lachnospiraceae	-1650054.707	4099894.685	-129364.625
ASV_Feature_18	k__Bacteria; p__Firmicutes; c__Clostridia; o__Clostridiales; f__Lachnospiraceae; g__Coprococcus; s__	-1573341.156	3949557.964	3282641.222
ASV_Feature_17	k__Bacteria; p__Firmicutes; c__Erysipelotrichi; o__Erysipelotrichales; f__Erysipelotrichaceae; g__; s__	-2313721.525	3896439.226	286257.0785
G000466565	k__Bacteria;p__Firmicutes;c__Clostridia;o__Clostridiales;f__Lachnospiraceae;g__Blautia;s__Blautia sp. KLE 1732	-847817.7808	3746770.613	201278.9662
G001406335	k__Bacteria;p__Firmicutes;c__Clostridia;o__Clostridiales;f__Lachnospiraceae;g__Fusicatenibacter;s__Fusicatenibacter saccharivorans	-722191.0534	3427973.363	-115879.344
MTB_feature_124	unclassified	-1847210.956	2830359.97	-1723014.726
ASV_Feature_29	k__Bacteria; p__Firmicutes; c__Clostridia; o__Clostridiales; f__Lachnospiraceae; g__Coprococcus; s__	-634490.4828	2782330.137	-379346.3776
G000173975	k__Bacteria;p__Firmicutes;c__Clostridia;o__Clostridiales;f__Eubacteriaceae;g__Eubacterium;s__[Eubacterium] hallii	-1054149.22	2746035.325	1510867.315
G000431875	k__Bacteria;p__Firmicutes;c__;o__;f__;g__;s__Firmicutes bacterium CAG:24	-1656315.83	2619464.585	-1946538.557
G000162015	k__Bacteria;p__Firmicutes;c__Clostridia;o__Clostridiales;f__Ruminococcaceae;g__Faecalibacterium;s__Faecalibacterium prausnitzii	-7937816.278	2598247.254	-6654377.9
ASV_Feature_24	k__Bacteria; p__Firmicutes; c__Clostridia; o__Clostridiales; f__Lachnospiraceae; g__Blautia; s__	-1748999.2	2590197.318	509778.6247
MTB_feature_440	unclassified	-880467.5777	2573875.065	-1097135.841
G001915695	k__Bacteria;p__Firmicutes;c__Clostridia;o__Clostridiales;f__Lachnospiraceae;g__Blautia;s__Blautia sp. CAG:37_48_57	-326507.7067	2558907.825	6759.289553
ASV_Feature_9	k__Bacteria; p__Firmicutes; c__Clostridia; o__Clostridiales; f__Ruminococcaceae; g__Ruminococcus; s__bromii	-2982706.491	2488466.423	-563262.612
ASV_Feature_50	k__Bacteria; p__Firmicutes; c__Clostridia; o__Clostridiales; f__Lachnospiraceae; g__[Ruminococcus]; s__	-919098.1895	2445055.14	311166.4299
G000332875	k__Bacteria;p__Firmicutes;c__Clostridia;o__Clostridiales;f__Lachnospiraceae;g__Anaerostipes;s__Anaerostipes hadrus	-1140073.548	2404543.522	-535868.7324
G000438275	k__Bacteria;p__Firmicutes;c__Clostridia;o__Clostridiales;f__Lachnospiraceae;g__Blautia;s__Blautia sp. CAG:37	-275001.9469	2363174.407	-3244.802872
G001312505	k__Bacteria;p__Firmicutes;c__Clostridia;o__Clostridiales;f__Ruminococcaceae;g__Ruminococcus;s__Ruminococcus faecis	-925740.0261	2351040.071	292216.0037
MTB_feature_425	unclassified	-2914230.801	2276251.028	-3050068.205
G000010425	k__Bacteria;p__Actinobacteria;c__Actinobacteria;o__Bifidobacteriales;f__Bifidobacteriaceae;g__Bifidobacterium;s__Bifidobacterium adolescentis	-3131610.102	2240619.805	729681.1896
G001917295	k__Bacteria;p__Verrucomicrobia;c__Verrucomicrobiae;o__Verrucomicrobiales;f__Akkermansiaceae;g__Akkermansia;s__Akkermansia sp. 54_46	51691.37256	2234931.181	1869110.268
MTB_feature_437	Dihydroxy bile acids, alcohols and derivatives	705580.4807	2225226.471	4031.971245
ASV_Feature_10	k__Bacteria; p__Firmicutes; c__Clostridia; o__Clostridiales; f__Ruminococcaceae; g__Gemmiger; s__formicilis	-2007309.654	2208158.413	-1280152.154
MTB_feature_6	Methyl-branched fatty acids	-2161542.529	2200029.112	-2083925.837
G000980515	k__Bacteria;p__Verrucomicrobia;c__Verrucomicrobiae;o__Verrucomicrobiales;f__Akkermansiaceae;g__Akkermansia;s__Akkermansia sp. UNK.MGS-1	86982.07096	2038711.369	1818300.427
MTB_feature_8	unclassified	3371234.431	2036606.62	-2404191.069
ASV_Feature_74	k__Bacteria; p__Firmicutes; c__Clostridia; o__Clostridiales	8004.691702	1975411.714	8170625.932
ASV_Feature_48	k__Bacteria; p__Firmicutes; c__Clostridia; o__Clostridiales; f__Peptostreptococcaceae	980799.4248	1970910.655	-1895446.517
G000436395	k__Bacteria;p__Verrucomicrobia;c__Verrucomicrobiae;o__Verrucomicrobiales;f__Akkermansiaceae;g__Akkermansia;s__Akkermansia muciniphila CAG:154	129646.6279	1937852.83	1771112.841
G000020225	k__Bacteria;p__Verrucomicrobia;c__Verrucomicrobiae;o__Verrucomicrobiales;f__Akkermansiaceae;g__Akkermansia;s__Akkermansia muciniphila	111094.3608	1934204.211	1658735.79
ASV_Feature_38	k__Bacteria; p__Firmicutes; c__Clostridia; o__Clostridiales; f__Lachnospiraceae; g__Coprococcus; s__	-547337.3176	1910381.706	829044.5901
G001481375	k__Bacteria;p__Firmicutes;c__Clostridia;o__Clostridiales;f__Ruminococcaceae;g__Ruthenibacterium;s__Ruthenibacterium lactatiformans	594602.0597	1909800.745	1505024.885
G000723745	k__Bacteria;p__Verrucomicrobia;c__Verrucomicrobiae;o__Verrucomicrobiales;f__Akkermansiaceae;g__Akkermansia;s__Akkermansia muciniphila	106007.1895	1904662.508	1657711.224
MTB_feature_1	Straight chain fatty acids	-644966.213	1902332.034	-1014294.874
G000752095	k__Bacteria;p__;c__;o__;f__;g__;s__bacterium LF-3	-730634.3502	1865457.452	617742.7626
G000154065	k__Bacteria;p__Firmicutes;c__Clostridia;o__Clostridiales;f__Lachnospiraceae;g__Dorea;s__Dorea longicatena	-608524.4282	1835394.511	-545732.0167
ASV_Feature_1	k__Bacteria; p__Firmicutes; c__Clostridia; o__Clostridiales; f__Ruminococcaceae; g__; s__	-2337791.935	1825739.792	-1754307.206
G001940945	k__Bacteria;p__Verrucomicrobia;c__Verrucomicrobiae;o__Verrucomicrobiales;f__Akkermansiaceae;g__Akkermansia;s__Akkermansia sp. Phil8	116048.011	1738761.693	1574796.723
ASV_Feature_314	k__Bacteria; p__Firmicutes; c__Clostridia; o__Clostridiales; f__; g__; s__	-1059368.484	1680349.226	-286506.0774
MTB_feature_574	#N/A	181901.6492	1636384.985	249606.4073
ASV_Feature_11	k__Bacteria; p__Actinobacteria; c__Actinobacteria; o__Bifidobacteriales; f__Bifidobacteriaceae; g__Bifidobacterium; s__	-147614.4511	1633713.025	605341.1677
MTB_feature_54	Monohydroxy bile acids, alcohols and derivatives	-815793.7973	1612126.833	-489735.1093
G001917065	k__Bacteria;p__Firmicutes;c__Clostridia;o__Clostridiales;f__Ruminococcaceae;g__Ruminococcus;s__Ruminococcus sp. CAG:108-related_41_35	-2060254.748	1610271.685	-1241961.638
ASV_Feature_14	k__Bacteria; p__Actinobacteria; c__Actinobacteria; o__Bifidobacteriales; f__Bifidobacteriaceae; g__Bifidobacterium	-1959562.103	1609966.894	20030445.69
ASV_Feature_2060	k__Bacteria; p__Actinobacteria; c__Actinobacteria; o__Bifidobacteriales; f__Bifidobacteriaceae; g__Bifidobacterium; s__	-479178.1208	1502210.246	156072.8464
MTB_feature_444	unclassified	-325382.3225	1469767.191	-190807.8019
MTB_feature_449	Dihydroxy bile acids, alcohols and derivatives	-427865.1868	1469049.541	117759.3283
G000436935	k__Bacteria;p__Firmicutes;c__;o__;f__;g__;s__Firmicutes bacterium CAG:227	-119428.1582	1457457.876	907469.1598
MTB_feature_572	#N/A	317958.1928	1427241.189	348223.9672
G000411355	k__Bacteria;p__Firmicutes;c__Clostridia;o__Clostridiales;f__Lachnospiraceae;g__Coprococcus;s__Coprococcus sp. HPP0048	912567.1496	1345361.266	240871.503
ASV_Feature_1229	k__Bacteria; p__Firmicutes; c__Erysipelotrichi; o__Erysipelotrichales; f__Erysipelotrichaceae; g__Catenibacterium; s__	-861365.2684	1309696.332	-370914.9791
G000436835	k__Bacteria;p__Firmicutes;c__Clostridia;o__Clostridiales;f__Eubacteriaceae;g__Eubacterium;s__Eubacterium sp. CAG:251	-620311.2885	1279128.065	99185.87483
ASV_Feature_47	k__Bacteria; p__Firmicutes; c__Clostridia; o__Clostridiales; f__Lachnospiraceae; g__; s__	-689163.6625	1273206.885	357740.0043
G001514435	k__Bacteria;p__Firmicutes;c__Bacilli;o__Lactobacillales;f__Streptococcaceae;g__Streptococcus;s__Streptococcus thermophilus	587071.8824	1255563.269	1581607.66
MTB_feature_15	unclassified	1104799.113	1231504.606	-972258.51
ASV_Feature_339	k__Bacteria; p__Firmicutes; c__Erysipelotrichi; o__Erysipelotrichales; f__Erysipelotrichaceae; g__[Eubacterium]; s__biforme	-467211.985	1202217.034	-822365.3856
MTB_feature_702	unclassified	-1135187.148	1201729.193	-1227678.209
G000253395	k__Bacteria;p__Firmicutes;c__Bacilli;o__Lactobacillales;f__Streptococcaceae;g__Streptococcus;s__Streptococcus thermophilus	521083.121	1171472.238	1440816.41
G001405615	k__Bacteria;p__Firmicutes;c__Clostridia;o__Clostridiales;f__Lachnospiraceae;g__Roseburia;s__Roseburia faecis	-2680207.58	1154160.864	-181996.587
MTB_feature_439	Monohydroxy bile acids, alcohols and derivatives	-151471.0351	1153852.956	-491397.3518
ASV_Feature_4109	k__Bacteria; p__Firmicutes; c__Clostridia; o__Clostridiales; f__Ruminococcaceae; g__Ruminococcus; s__bromii	-1369852.508	1103953.539	-1469566.548
MTB_feature_537	unclassified	-252753.9325	1089245.725	685718.9558
G001283625	k__Bacteria;p__Proteobacteria;c__Gammaproteobacteria;o__Enterobacterales;f__Enterobacteriaceae;g__Escherichia;s__Escherichia coli	3271840.776	1070186.701	-2762465.976
G000466465	k__Bacteria;p__Firmicutes;c__Clostridia;o__Clostridiales;f__Clostridiaceae;g__Clostridium;s__Clostridium sp. KLE 1755	-348151.3603	1063720.934	4777909.81
G000240185	k__Bacteria;p__Proteobacteria;c__Gammaproteobacteria;o__Enterobacterales;f__Enterobacteriaceae;g__Klebsiella;s__Klebsiella pneumoniae;t__Klebsiella pneumoniae subsp. pneumoniae	5288075.232	1063106.541	1407834.518
ASV_Feature_34	k__Bacteria; p__Firmicutes; c__Clostridia; o__Clostridiales; f__Lachnospiraceae; g__Dorea; s__	-722502.8417	1053791.055	-408323.2745
MTB_feature_573	#N/A	121815.1661	1052312.919	157401.8765
G000156535	k__Bacteria;p__Firmicutes;c__Clostridia;o__Clostridiales;f__Lachnospiraceae;g__Roseburia;s__Roseburia intestinalis	-1195827.673	1047172.641	-481919.7089
G000169235	k__Bacteria;p__Firmicutes;c__Clostridia;o__Clostridiales;f__Lachnospiraceae;g__Dorea;s__Dorea formicigenerans	-671529.0045	1004216.614	145372.3249
ASV_Feature_7	k__Bacteria; p__Firmicutes; c__Clostridia; o__Clostridiales; f__Lachnospiraceae; g__Blautia; s__obeum	-2155268.152	1002687.194	1568775.912
ASV_Feature_2358	k__Bacteria; p__Firmicutes; c__Clostridia; o__Clostridiales; f__Veillonellaceae; g__Megasphaera; s__	1689321.415	993283.3706	63765.3555
ASV_Feature_67	k__Bacteria; p__Firmicutes; c__Clostridia; o__Clostridiales; f__Lachnospiraceae; g__Dorea; s__formicigenerans	-698689.869	988076.8448	314113.7631
ASV_Feature_13	k__Bacteria; p__Firmicutes; c__Clostridia; o__Clostridiales; f__Lachnospiraceae	-599122.2575	985369.3474	-684234.9667
G000155875	k__Bacteria;p__Firmicutes;c__Clostridia;o__Clostridiales;f__Lachnospiraceae;g__Coprococcus;s__Coprococcus comes	-717019.5924	970739.1963	-294140.4079
ASV_Feature_86	k__Bacteria; p__Actinobacteria; c__Coriobacteriia; o__Coriobacteriales; f__Coriobacteriaceae; g__Collinsella; s__aerofaciens	-810223.1865	970037.4052	1094365.952
ASV_Feature_1366	k__Bacteria; p__Firmicutes; c__Clostridia; o__Clostridiales; f__Lachnospiraceae; g__Blautia; s__producta	-203302.5654	968072.3863	482551.439
MTB_feature_584	#N/A	115807.636	965275.5975	-223318.6694
G000154445	k__Bacteria;p__Firmicutes;c__Clostridia;o__Clostridiales;f__Peptostreptococcaceae;g__Intestinibacter;s__Intestinibacter bartlettii	588234.4426	948879.1087	49385.62419
G000174195	k__Bacteria;p__Firmicutes;c__Clostridia;o__Clostridiales;f__Lachnospiraceae;g__Roseburia;s__Roseburia inulinivorans	-1673599.85	940282.7555	-1823103.771
ASV_Feature_40	k__Bacteria; p__Firmicutes; c__Clostridia; o__Clostridiales; f__Lachnospiraceae	-739862.4366	910365.8742	-502588.0349
ASV_Feature_627	k__Bacteria; p__Firmicutes; c__Clostridia; o__Clostridiales; f__Ruminococcaceae; g__Faecalibacterium; s__prausnitzii	-780102.5346	909396.1326	-89179.94963
G000455225	k__Bacteria;p__Firmicutes;c__Negativicutes;o__Veillonellales;f__Veillonellaceae;g__Megasphaera;s__Megasphaera massiliensis	1662552.272	897364.0391	88295.60079
G000153905	k__Bacteria;p__Firmicutes;c__Clostridia;o__Clostridiales;f__Lachnospiraceae;g__Blautia;s__Blautia obeum	-757697.4102	848034.1051	194725.9669
ASV_Feature_73	k__Bacteria; p__Firmicutes; c__Clostridia; o__Clostridiales; f__Ruminococcaceae; g__Ruminococcus; s__	-626079.0327	833376.1745	-276255.7149
MTB_feature_577	#N/A	-151321.2497	826705.7524	200856.0434
G001916345	k__Bacteria;p__Firmicutes;c__Clostridia;o__Clostridiales;f__Lachnospiraceae;g__Dorea;s__Dorea sp. 42_8	-422317.8476	789495.3302	131387.6593
ASV_Feature_713	k__Bacteria; p__Firmicutes; c__Clostridia; o__Clostridiales; f__Lachnospiraceae; g__Coprococcus; s__	-235223.588	778886.9207	572953.3312
G000436215	k__Bacteria;p__Firmicutes;c__Clostridia;o__Clostridiales;f__Ruminococcaceae;g__Ruminococcus;s__Ruminococcus sp. CAG:177	-579714.6431	778132.3236	-313496.6203
MTB_feature_3	Cerveratrum-type alkaloids	-382276.5299	776172.0241	-244424.0474
G000436775	k__Bacteria;p__Firmicutes;c__Clostridia;o__Clostridiales;f__Eubacteriaceae;g__Eubacterium;s__Eubacterium sp. CAG:202	-1020827.047	759830.5812	-847346.9579
ASV_Feature_1355	k__Bacteria; p__Firmicutes; c__Clostridia; o__Clostridiales; f__Ruminococcaceae; g__; s__	-508271.9116	734816.3687	337882.1939
G001025155	k__Bacteria;p__Actinobacteria;c__Actinobacteria;o__Bifidobacteriales;f__Bifidobacteriaceae;g__Bifidobacterium;s__Bifidobacterium angulatum	-285888.8777	731270.3322	100977.9391
G000431195	k__Bacteria;p__Bacteroidetes;c__Bacteroidia;o__Bacteroidales;f__Prevotellaceae;g__Prevotella;s__Prevotella sp. CAG:255	-509684.3416	724154.4112	-62026.92096
ASV_Feature_4	k__Bacteria; p__Firmicutes; c__Clostridia; o__Clostridiales; f__Ruminococcaceae; g__Faecalibacterium; s__prausnitzii	-10991269.27	723878.1154	-5732328.325
G001405375	k__Bacteria;p__Actinobacteria;c__Coriobacteriia;o__Coriobacteriales;f__Coriobacteriaceae;g__Collinsella;s__Collinsella aerofaciens	-742190.6453	721021.2859	1121323.182
ASV_Feature_122	k__Bacteria; p__Firmicutes; c__Clostridia; o__Clostridiales; f__Clostridiaceae; g__Clostridium; s__celatum	-161955.3758	712362.9874	1325091.801
MTB_feature_551	Purines and purine derivatives	805077.5358	706148.277	854311.5613
G000431695	k__Bacteria;p__Firmicutes;c__Clostridia;o__Clostridiales;f__Eubacteriaceae;g__Eubacterium;s__Eubacterium sp. CAG:146	-176599.825	706004.6031	338731.7378
ASV_Feature_306	k__Bacteria; p__Firmicutes; c__Clostridia; o__Clostridiales; f__Veillonellaceae; g__Dialister; s__	-3222904.632	704124.4987	14401728.81
G000153885	k__Bacteria;p__Firmicutes;c__Clostridia;o__Clostridiales;f__Eubacteriaceae;g__Eubacterium;s__Eubacterium ventriosum	-903297.6017	702742.831	-688925.3412
G000169035	k__Bacteria;p__Actinobacteria;c__Coriobacteriia;o__Coriobacteriales;f__Coriobacteriaceae;g__Collinsella;s__Collinsella aerofaciens	-733640.2359	702516.0038	1110716.354
MTB_feature_462	Trihydroxy bile acids, alcohols and derivatives	136691.324	699263.3575	-324743.8727
ASV_Feature_49	k__Bacteria; p__Firmicutes; c__Clostridia; o__Clostridiales; f__; g__; s__	-239685.3033	655404.9364	-459232.7691
ASV_Feature_4090	k__Bacteria; p__Tenericutes; c__Mollicutes; o__RF39; f__; g__; s__	-487086.4779	654446.492	-370745.7068
G000155205	k__Bacteria;p__Firmicutes;c__Clostridia;o__Clostridiales;f__Ruminococcaceae;g__Ruminococcus;s__Ruminococcus lactaris	-624037.777	632370.8512	-725213.3933
MTB_feature_125	Imidazolyl carboxylic acids and derivatives	-368011.7753	605345.5143	-512576.7108
MTB_feature_178	Dihydroxy bile acids, alcohols and derivatives	-160150.0487	598244.1841	126014.6634
ASV_Feature_466	k__Bacteria; p__Firmicutes; c__Clostridia; o__Clostridiales; f__Lachnospiraceae; g__Blautia; s__	2023352.471	596433.1412	-786609.5149
MTB_feature_134	Xanthines	-435672.8141	595825.1803	-282104.4851
G000434535	k__Bacteria;p__Actinobacteria;c__Coriobacteriia;o__Coriobacteriales;f__Coriobacteriaceae;g__Collinsella;s__Collinsella sp. CAG:166	-597703.5993	589578.3039	910238.5686
G000431615	k__Bacteria;p__Firmicutes;c__;o__;f__;g__;s__Firmicutes bacterium CAG:41	-431208.3463	588335.1344	-497475.2461
ASV_Feature_107	k__Bacteria; p__Firmicutes; c__Clostridia; o__Clostridiales; f__; g__; s__	-865983.5281	579995.218	23458.69562
G000469345	k__Bacteria;p__Firmicutes;c__Clostridia;o__Clostridiales;f__Eubacteriaceae;g__Eubacterium;s__Eubacterium ramulus	-391037.7275	565851.8675	-368095.1164
MTB_feature_647	unclassified	-43155.13692	563864.2589	-15592.33626
MTB_feature_1411	Solanidines and derivatives	-448452.8482	549801.1463	-277610.4224
G001404695	k__Bacteria;p__Actinobacteria;c__Coriobacteriia;o__Coriobacteriales;f__Coriobacteriaceae;g__Collinsella;s__Collinsella aerofaciens	-562338.7353	546386.3074	758774.4176
G000154345	k__Bacteria;p__Firmicutes;c__Clostridia;o__Clostridiales;f__Ruminococcaceae;g__Ruminiclostridium;s__[Clostridium] leptum	-424962.8505	546138.132	-144290.5687
MTB_feature_699	#N/A	-56269.44133	530217.45	-93270.69559
MTB_feature_570	Hypoxanthines	75778.70723	518448.0119	1353108.625
ASV_Feature_15	k__Bacteria; p__Firmicutes; c__Clostridia; o__Clostridiales; f__Ruminococcaceae; g__Faecalibacterium; s__prausnitzii	-5559773.015	518108.1242	-4742383.413
MTB_feature_230	Glutamic acid and derivatives	-1121720.245	513863.3538	-476431.2434
ASV_Feature_308	k__Bacteria; p__Firmicutes; c__Clostridia; o__Clostridiales; f__Ruminococcaceae	-250147.4522	509595.7398	76930.68632
ASV_Feature_71	k__Bacteria; p__Firmicutes; c__Clostridia; o__Clostridiales; f__; g__; s__	-417325.3173	500912.8739	-325779.6828
G000157935	k__Bacteria;p__Bacteroidetes;c__Bacteroidia;o__Bacteroidales;f__Prevotellaceae;g__Prevotella;s__Prevotella copri	-573387.7929	500748.4878	-1221483.961
G000431955	k__Bacteria;p__Firmicutes;c__Clostridia;o__Clostridiales;f__Clostridiaceae;g__Clostridium;s__Clostridium leptum CAG:27	-302619.1548	464084.9089	-66637.53011
MTB_feature_2	Bilirubins	-462089.6058	464021.387	554649.9109
G000435775	k__Bacteria;p__Firmicutes;c__;o__;f__;g__;s__Firmicutes bacterium CAG:270	-227641.2836	459154.6887	42263.03869
ASV_Feature_91	k__Bacteria; p__Firmicutes; c__Clostridia; o__Clostridiales; f__Ruminococcaceae	-366712.7691	456319.3331	-49787.36721
ASV_Feature_75	k__Bacteria; p__Firmicutes; c__Clostridia; o__Clostridiales; f__Lachnospiraceae; g__Coprococcus; s__eutactus	-419558.9747	453719.0275	-201718.3843
ASV_Feature_79	k__Bacteria; p__Firmicutes; c__Clostridia; o__Clostridiales; f__Ruminococcaceae; g__; s__	-328533.2799	450958.9375	465243.4685
ASV_Feature_661	k__Bacteria; p__Tenericutes; c__Mollicutes; o__RF39; f__; g__; s__	-315959.2729	448542.3604	-131517.4722
MTB_feature_701	#N/A	17071.89772	444315.8287	-45635.56011
G000154425	k__Bacteria;p__Firmicutes;c__Clostridia;o__Clostridiales;f__Lachnospiraceae;g__Coprococcus;s__Coprococcus eutactus	-390679.6208	441358.2842	-247288.2249
G000435155	k__Bacteria;p__Firmicutes;c__Negativicutes;o__Veillonellales;f__Veillonellaceae;g__Dialister;s__Dialister sp. CAG:357	-1200627.1	440151.4562	-460303.3601
ASV_Feature_42	k__Bacteria; p__Firmicutes; c__Clostridia; o__Clostridiales; f__Lachnospiraceae; g__Coprococcus; s__	-287991.3802	439910.9022	338113.0216
MTB_feature_77	Alkaloids and derivatives	-508006.6925	424601.8076	-388065.3931
ASV_Feature_474	k__Bacteria; p__Firmicutes; c__Clostridia; o__Clostridiales; f__Clostridiaceae; g__Clostridium	137899.5397	419542.0805	532039.4504
G000024265	k__Bacteria;p__Actinobacteria;c__Coriobacteriia;o__Eggerthellales;f__Eggerthellaceae;g__Eggerthella;s__Eggerthella lenta	171500.7618	417636.9464	682933.4058
G000156655	k__Bacteria;p__Firmicutes;c__Erysipelotrichia;o__Erysipelotrichales;f__Erysipelotrichaceae;g__Holdemanella;s__Holdemanella biformis	-247529.3949	410537.4548	-231029.6084
MTB_feature_711	#N/A	145601.1303	407957.3337	-39220.61366
G000436615	k__Bacteria;p__Firmicutes;c__Clostridia;o__Clostridiales;f__Lachnospiraceae;g__Blautia;s__Blautia sp. CAG:237	-418278.9313	406857.922	-252678.262
ASV_Feature_31	k__Bacteria; p__Firmicutes; c__Clostridia; o__Clostridiales; f__Clostridiaceae; g__Clostridium; s__	-688722.3476	404970.4005	-464712.8574
ASV_Feature_156	k__Bacteria; p__Firmicutes; c__Clostridia; o__Clostridiales; f__Clostridiaceae; g__SMB53; s__	-333528.6591	400404.3439	-404248.559
G001915895	k__Bacteria;p__Firmicutes;c__Clostridia;o__Clostridiales;f__;g__;s__Clostridiales bacterium 59_14	-548219.7484	395983.269	-474954.9421
MTB_feature_539	#N/A	46072.14922	391650.3756	22911.22105
MTB_feature_454	Bile acids, alcohols and derivatives	-885.8394751	389556.6822	-92816.38296
G000153925	k__Bacteria;p__Firmicutes;c__Clostridia;o__Clostridiales;f__Lachnospiraceae;g__Blautia;s__[Ruminococcus] torques	-1134.639922	382722.2553	-862807.2716
G000156675	k__Bacteria;p__Firmicutes;c__Clostridia;o__Clostridiales;f__Lachnospiraceae;g__Blautia;s__Blautia hansenii	892411.0939	380879.4905	425092.0837
ASV_Feature_945	k__Bacteria; p__Bacteroidetes; c__Bacteroidia; o__Bacteroidales; f__Prevotellaceae; g__Prevotella; s__	-296464.878	380110.0178	-52356.02577
ASV_Feature_636	k__Bacteria; p__Firmicutes; c__Clostridia; o__Clostridiales; f__; g__; s__	-1945827.387	379097.627	-1513183.861
G000431575	k__Bacteria;p__Firmicutes;c__;o__;f__;g__;s__Firmicutes bacterium CAG:83	-271364.9212	376824.9727	-150523.9147
ASV_Feature_639	k__Bacteria; p__Firmicutes; c__Clostridia; o__Clostridiales; f__; g__; s__	-281411.6937	369625.6884	-142466.1172
G001275135	k__Bacteria;p__Bacteroidetes;c__Bacteroidia;o__Bacteroidales;f__Prevotellaceae;g__Prevotella;s__Prevotella sp. 109	-642595.674	363904.8505	-411665.6726
MTB_feature_2675	#N/A	-187345.5639	361383.6803	78413.57188
MTB_feature_613	Harmala alkaloids	-633647.1868	354711.5662	-794573.8078
ASV_Feature_5850	k__Bacteria; p__Firmicutes; c__Clostridia; o__Clostridiales; f__; g__; s__	-339440.5781	354432.6121	-106016.2076
MTB_feature_127	Pyridinecarboxylic acids	-439437.7278	349191.101	-532100.1731
G000436415	k__Bacteria;p__Firmicutes;c__;o__;f__;g__;s__Firmicutes bacterium CAG:102	-301319.9216	348658.0375	-229886.3334
G000436995	k__Bacteria;p__Firmicutes;c__Clostridia;o__Clostridiales;f__Ruminococcaceae;g__Ruminococcus;s__Ruminococcus obeum CAG:39	-409905.1561	346069.6035	108279.5195
MTB_feature_1126	unclassified	80095.86797	344072.4455	-360028.8981
MTB_feature_709	#N/A	66344.86942	339829.8724	-108143.0409
MTB_feature_28	unclassified	76274.23272	338061.5893	-215181.8643
ASV_Feature_444	k__Bacteria; p__Firmicutes; c__Clostridia; o__Clostridiales; f__Lachnospiraceae; g__Dorea; s__	715251.3033	338020.3451	731918.6934
ASV_Feature_118	k__Bacteria; p__Firmicutes; c__Clostridia; o__Clostridiales; f__Ruminococcaceae; g__Faecalibacterium; s__prausnitzii	-2021524.951	337797.6927	2555905.686
G000701705	k__Bacteria;p__Proteobacteria;c__Deltaproteobacteria;o__Desulfovibrionales;f__Desulfovibrionaceae;g__Bilophila;s__Bilophila wadsworthia	-434673.6157	335639.8401	-1559270.937
G001916175	k__Bacteria;p__Firmicutes;c__Clostridia;o__Clostridiales;f__Clostridiaceae;g__Clostridium;s__Clostridium sp. CAG:245_30_32	-444209.8155	334347.8675	-154710.7506
ASV_Feature_1358	k__Bacteria; p__Bacteroidetes; c__Bacteroidia; o__Bacteroidales; f__Prevotellaceae; g__Prevotella; s__copri	-108909.7515	321090.9154	-320574.4178
MTB_feature_160	Bilirubins	-215351.9867	319981.6047	-139963.8948
ASV_Feature_112	k__Bacteria; p__Firmicutes; c__Clostridia; o__Clostridiales; f__Lachnospiraceae; g__; s__	-148377.9302	314076.2391	-148131.3639
MTB_feature_53	Fatty acid methyl esters	-324990.4735	313943.9752	-357985.8139
ASV_Feature_4886	k__Bacteria; p__Firmicutes; c__Erysipelotrichi; o__Erysipelotrichales; f__Erysipelotrichaceae; g__[Eubacterium]; s__biforme	-191712.332	312976.648	-174597.1076
ASV_Feature_98	k__Bacteria; p__Proteobacteria; c__Deltaproteobacteria; o__Desulfovibrionales; f__Desulfovibrionaceae; g__Bilophila; s__	-180161.8398	312287.924	11674.47185
G000435455	k__Bacteria;p__Firmicutes;c__Clostridia;o__Clostridiales;f__Clostridiaceae;g__Clostridium;s__Clostridium sp. CAG:242	-224874.2736	304276.2821	-29856.56748
MTB_feature_705	#N/A	-262056.9048	302756.95	-306610.1553
ASV_Feature_89	k__Bacteria; p__Firmicutes; c__Clostridia; o__Clostridiales; f__Ruminococcaceae; g__Ruminococcus; s__	-710031.8358	302572.875	-426140.7397
G000433295	k__Bacteria;p__Firmicutes;c__Clostridia;o__Clostridiales;f__Lachnospiraceae;g__Coprococcus;s__Coprococcus eutactus CAG:665	-253992.4319	301190.8105	-164730.8174
ASV_Feature_320	k__Bacteria; p__Firmicutes; c__Erysipelotrichi; o__Erysipelotrichales; f__Erysipelotrichaceae; g__Clostridium; s__spiroforme	-332583.8572	299522.7584	1537363.598
G000432115	k__Bacteria;p__Firmicutes;c__Clostridia;o__Clostridiales;f__Ruminococcaceae;g__Ruminococcus;s__Ruminococcus torques CAG:61	3871.123274	299237.3634	-742546.2568
MTB_feature_143	Peptides	-101729.8996	299028.184	-110999.9244
MTB_feature_1123	unclassified	42248.46356	295696.4492	51569.6016
MTB_feature_133	Oligopeptides	-276641.1659	294746.1711	-259168.4648
G000435175	k__Bacteria;p__Firmicutes;c__Clostridia;o__Clostridiales;f__Clostridiaceae;g__Clostridium;s__Clostridium sp. CAG:245	-408466.4922	289929.1936	-170666.5893
MTB_feature_522	unclassified	-522048.9074	289036.5871	-584221.7793
ASV_Feature_1362	k__Bacteria; p__Bacteroidetes; c__Bacteroidia; o__Bacteroidales; f__Prevotellaceae; g__Prevotella; s__copri	-56853.54442	287624.4669	60190.43179
G000526735	k__Bacteria;p__Firmicutes;c__Clostridia;o__Clostridiales;f__Lachnospiraceae;g__Blautia;s__[Ruminococcus] gnavus	5683704.722	278189.0653	-433476.7807
MTB_feature_436	Monohydroxy bile acids, alcohols and derivatives	927736.9561	278041.3756	154527.3292
MTB_feature_703	unclassified	-228802.4114	277951.4541	-208999.3362
ASV_Feature_1805	k__Bacteria; p__Firmicutes; c__Clostridia; o__Clostridiales; f__Veillonellaceae; g__Dialister; s__	-147854.8165	277914.7772	-8441.302495
G000437715	k__Bacteria;p__Firmicutes;c__Erysipelotrichia;o__Erysipelotrichales;f__Erysipelotrichaceae;g__Catenibacterium;s__Catenibacterium sp. CAG:290	-228077.7846	272590.8309	-141845.3334
ASV_Feature_52	k__Bacteria; p__Firmicutes; c__Clostridia; o__Clostridiales; f__Lachnospiraceae; g__; s__	-413986.1893	271596.7103	-319333.4553
ASV_Feature_635	k__Bacteria; p__Firmicutes; c__Clostridia; o__Clostridiales; f__Ruminococcaceae; g__; s__	-222475.0757	271036.4969	-97432.19764
ASV_Feature_5606	k__Bacteria; p__Firmicutes; c__Clostridia; o__Clostridiales	-308366.4239	267584.3931	-331803.398
G001643385	k__Bacteria;p__Firmicutes;c__Clostridia;o__Clostridiales;f__Clostridiaceae;g__Butyricicoccus;s__Butyricicoccus sp. K4410.MGS-46	-499859.8766	267183.9654	-206884.4192
MTB_feature_1122	#N/A	78705.18311	267070.7579	-60509.0396
G000286435	k__Bacteria;p__Proteobacteria;c__Gammaproteobacteria;o__Enterobacterales;f__Morganellaceae;g__Morganella;s__Morganella morganii;t__Morganella morganii subsp. morganii	1014269.693	262575.6624	-519458.6786
ASV_Feature_161	k__Bacteria; p__Firmicutes; c__Clostridia; o__Clostridiales; f__Ruminococcaceae; g__Ruminococcus; s__	-206281.7359	262394.494	-48379.56703
MTB_feature_717	#N/A	22354.56197	262289.3016	-59018.19144
G000433635	k__Bacteria;p__Firmicutes;c__Clostridia;o__Clostridiales;f__Ruminococcaceae;g__Ruminococcus;s__Ruminococcus sp. CAG:254	-192394.1057	261075.2962	-110795.8051
ASV_Feature_2062	k__Bacteria; p__Firmicutes; c__Clostridia; o__Clostridiales; f__Ruminococcaceae	-59650.90688	259600.9607	-172373.7922
MTB_feature_2238	unclassified	-103222.2277	258711.3246	32030.97712
G001311035	k__Bacteria;p__Firmicutes;c__Clostridia;o__Clostridiales;f__Lachnospiraceae;g__Lachnoclostridium;s__[Clostridium] glycyrrhizinilyticum	-37089.80169	257867.5443	207483.0069
G000242955	k__Bacteria;p__Firmicutes;c__Clostridia;o__Clostridiales;f__Eubacteriaceae;g__Eubacterium;s__Eubacterium sp. 3_1_31	-356.2795138	256240.0648	50973.64966
MTB_feature_1734	#N/A	-305122.4987	250532.5694	-321853.6822
G001717135	k__Bacteria;p__Firmicutes;c__Clostridia;o__Clostridiales;f__Lachnospiraceae;g__Eisenbergiella;s__Eisenbergiella tayi	-16306.92596	247615.5147	164248.8242
MTB_feature_469	unclassified	-146983.2718	246554.1836	-51127.23183
G000154485	k__Bacteria;p__Firmicutes;c__Erysipelotrichia;o__Erysipelotrichales;f__Erysipelotrichaceae;g__Erysipelatoclostridium;s__Erysipelatoclostridium ramosum	1569569.962	246271.1171	520860.0933
G900113595	k__Bacteria;p__Firmicutes;c__Clostridia;o__Clostridiales;f__Lachnospiraceae;g__;s__Lachnospiraceae bacterium NLAE-zl-G231	-50259.20748	246161.5836	205027.3605
G001916295	k__Bacteria;p__Firmicutes;c__Clostridia;o__Clostridiales;f__Lachnospiraceae;g__Coprococcus;s__Coprococcus sp. 43_8	-196996.8819	245455.5148	-97722.43361
ASV_Feature_1373	k__Bacteria; p__Firmicutes; c__Clostridia; o__Clostridiales; f__Lachnospiraceae; g__Dorea; s__	-81780.83545	244710.6701	465226.847
MTB_feature_658	unclassified	5787.516937	243146.4683	-121587.1039
MTB_feature_1370	#N/A	-286791.1485	243031.9999	-127673.3088
ASV_Feature_56	k__Bacteria; p__Firmicutes; c__Clostridia; o__Clostridiales; f__Ruminococcaceae	-279101.3921	239895.2662	-223055.8562
MTB_feature_441	Monohydroxy bile acids, alcohols and derivatives	310938.8893	239285.8308	11186.41128
ASV_Feature_178	k__Bacteria; p__Firmicutes; c__Clostridia; o__Clostridiales; f__Lachnospiraceae; g__Blautia; s__	-49660.63441	237534.9097	252021.8979
ASV_Feature_35	k__Bacteria; p__Firmicutes; c__Clostridia; o__Clostridiales; f__Lachnospiraceae; g__Ruminococcus; s__lactaris	-209835.4703	237319.5117	-164556.0746
ASV_Feature_1177	k__Bacteria; p__Firmicutes; c__Clostridia; o__Clostridiales; f__; g__; s__	-280384.3822	236674.8722	-195207.6391
G000382085	k__Bacteria;p__Firmicutes;c__Clostridia;o__Clostridiales;f__Ruminococcaceae;g__Ruminiclostridium;s__[Eubacterium] siraeum	-819769.1216	236066.3953	-679352.541
MTB_feature_181	Beta amino acids and derivatives	-86218.4768	233198.3738	-74014.91947
G001305135	k__Bacteria;p__Firmicutes;c__Clostridia;o__;f__;g__;s__Clostridia bacterium UC5.1-1D1	-141097.6785	230941.9173	147834.6896
MTB_feature_554	#N/A	-59554.0208	228638.1862	166374.7321
MTB_feature_1728	unclassified	-189934.5896	221173.9851	-75640.42632
MTB_feature_672	unclassified	-15923.19061	220987.9173	79845.59895
ASV_Feature_5	k__Bacteria; p__Firmicutes; c__Clostridia; o__Clostridiales; f__; g__; s__	-286860.7222	219119.9383	-233711.7958
G001022195	k__Bacteria;p__Proteobacteria;c__Gammaproteobacteria;o__Enterobacterales;f__Enterobacteriaceae;g__Klebsiella;s__Klebsiella oxytoca	707065.9105	216581.0754	1227220.77
G001055885	k__Bacteria;p__Proteobacteria;c__Gammaproteobacteria;o__Pasteurellales;f__Pasteurellaceae;g__Haemophilus;s__Haemophilus parainfluenzae	301238.157	215947.1595	884226.981
ASV_Feature_1370	k__Bacteria; p__Firmicutes; c__Clostridia; o__Clostridiales; f__; g__; s__	-287514.5439	213709.661	-267808.0587
MTB_feature_296	Dipeptides	-96070.06538	213706.0562	38932.25387
MTB_feature_139	Proline and derivatives	343529.4141	213659.4974	-132689.4269
G001267865	k__Bacteria;p__Firmicutes;c__Bacilli;o__Lactobacillales;f__Enterococcaceae;g__Enterococcus;s__Enterococcus durans	299358.7937	212944.0439	184387.4232
G000156035	k__Bacteria;p__Firmicutes;c__Clostridia;o__Clostridiales;f__Lachnospiraceae;g__Tyzzerella;s__Tyzzerella nexilis	-46659.6304	211924.2581	229537.9754
G000157995	k__Bacteria;p__Firmicutes;c__Erysipelotrichia;o__Erysipelotrichales;f__Erysipelotrichaceae;g__Holdemania;s__Holdemania filiformis	-355943.0163	211847.562	34453.83975
MTB_feature_338	Solanidines and derivatives	-712006.4932	210784.9787	-363581.5542
G000432315	k__Bacteria;p__Firmicutes;c__Clostridia;o__Clostridiales;f__Clostridiaceae;g__Clostridium;s__Clostridium sp. CAG:264	-400618.5068	210175.573	-348771.6337
G000468015	k__Bacteria;p__Firmicutes;c__Clostridia;o__Clostridiales;f__Ruminococcaceae;g__Ruminococcus;s__Ruminococcus callidus	-357717.061	207407.0141	-330375.4297
MTB_feature_656	unclassified	-185532.183	201911.7366	-109798.589
MTB_feature_710	Spirosolanes and derivatives	-77328.29189	200422.112	-22001.27495
MTB_feature_450	Trihydroxy bile acids, alcohols and derivatives	718650.1804	200009.6935	28128.67749
MTB_feature_455	Acetamides	101741.3741	195826.8583	-82696.75287
ASV_Feature_21	k__Bacteria; p__Firmicutes; c__Clostridia; o__Clostridiales; f__Ruminococcaceae; g__Ruminococcus; s__callidus	-132354.0723	195305.1576	-61549.77891
G000155855	k__Bacteria;p__Firmicutes;c__Clostridia;o__Clostridiales;f__;g__;s__[Bacteroides] pectinophilus	-318815.8986	194234.329	-223792.8114
ASV_Feature_2056	k__Bacteria; p__Firmicutes; c__Clostridia; o__Clostridiales; f__Veillonellaceae; g__Megasphaera; s__	-166190.4269	192914.5719	-94875.31461
MTB_feature_1244	#N/A	17581.12573	192692.4543	21913.81582
G000173795	k__Bacteria;p__Firmicutes;c__Erysipelotrichia;o__Erysipelotrichales;f__Erysipelotrichaceae;g__Catenibacterium;s__Catenibacterium mitsuokai	-155886.9762	191323.4633	-99918.88579
G000436635	k__Bacteria;p__Firmicutes;c__Clostridia;o__Clostridiales;f__Lachnospiraceae;g__Coprococcus;s__Coprococcus sp. CAG:131	-216037.6244	190244.6212	-150265.2024
G000157955	k__Bacteria;p__Firmicutes;c__Clostridia;o__Clostridiales;f__Ruminococcaceae;g__Subdoligranulum;s__Subdoligranulum variabile	-228699.6952	189276.7766	-153512.9945
MTB_feature_355	unclassified	-241893.2233	188548.4924	-242461.6998
MTB_feature_1946	unclassified	60389.76922	188155.3327	190918.652
MTB_feature_512	unclassified	35918.86486	187030.3136	192233.3996
G000163515	k__Bacteria;p__Firmicutes;c__Erysipelotrichia;o__Erysipelotrichales;f__Erysipelotrichaceae;g__;s__Erysipelotrichaceae bacterium 5_2_54FAA	-41467.14011	185908.2819	13886.93337
G000431355	k__Bacteria;p__Firmicutes;c__Clostridia;o__Clostridiales;f__Ruminococcaceae;g__Ruminococcus;s__Ruminococcus sp. CAG:60	-121319.5916	185489.4184	-175548.8777
MTB_feature_1725	Bile acids, alcohols and derivatives	126324.0198	185191.1764	81308.06655
MTB_feature_869	Oligopeptides	-82472.91782	183534.2606	-16478.53756
ASV_Feature_1684	k__Bacteria; p__Firmicutes; c__Clostridia; o__Clostridiales; f__Lachnospiraceae; g__; s__	-95309.77436	182821.0321	19922.95375
ASV_Feature_65	k__Bacteria; p__Firmicutes; c__Clostridia; o__Clostridiales; f__Ruminococcaceae	-540132.6818	180499.3282	-542121.31
ASV_Feature_2281	k__Bacteria; p__Firmicutes; c__Clostridia; o__Clostridiales; f__Ruminococcaceae; g__Faecalibacterium; s__prausnitzii	-253784.4899	179658.0786	-143299.0918
ASV_Feature_66	k__Bacteria; p__Firmicutes; c__Clostridia; o__Clostridiales; f__Lachnospiraceae; g__; s__	-113001.857	177272.0236	-88162.14055
G000195995	k__Bacteria;p__Proteobacteria;c__Gammaproteobacteria;o__Enterobacterales;f__Enterobacteriaceae;g__Salmonella;s__Salmonella enterica;t__Salmonella enterica subsp. enterica	374387.8777	176869.7929	-236684.6217
MTB_feature_2588	Xanthines	-83160.21868	175681.9176	37097.43906
G000765235	k__Bacteria;p__Firmicutes;c__Clostridia;o__Clostridiales;f__Oscillospiraceae;g__Oscillibacter;s__Oscillibacter sp. ER4	-1348152.943	175458.5001	-1414833.343
ASV_Feature_307	k__Bacteria; p__Firmicutes; c__Clostridia; o__Clostridiales; f__Ruminococcaceae; g__Faecalibacterium; s__prausnitzii	-311226.4891	174210.7242	-234529.9843
MTB_feature_126	unclassified	-269391.4134	173211.8252	-92457.57019
MTB_feature_1243	unclassified	83591.10144	173179.5838	-66241.0861
G000156175	k__Bacteria;p__Actinobacteria;c__Coriobacteriia;o__Coriobacteriales;f__Coriobacteriaceae;g__Collinsella;s__Collinsella intestinalis	-76162.5533	171970.6995	120396.0889
ASV_Feature_591	k__Bacteria; p__Firmicutes; c__Clostridia; o__Clostridiales; f__Lachnospiraceae; g__[Ruminococcus]; s__	-118472.6056	171774.8831	-23751.65555
ASV_Feature_2699	k__Bacteria; p__Proteobacteria; c__Gammaproteobacteria; o__Enterobacteriales; f__Enterobacteriaceae; g__Morganella; s__morganii	602757.6192	171458.4872	-310784.4855
ASV_Feature_84	k__Bacteria; p__Firmicutes; c__Clostridia; o__Clostridiales; f__Ruminococcaceae	-102743.3022	170091.7721	599582.7023
MTB_feature_1224	#N/A	-29386.27723	169144.2802	25162.25586
ASV_Feature_440	k__Bacteria; p__Firmicutes; c__Erysipelotrichi; o__Erysipelotrichales; f__Erysipelotrichaceae; g__[Eubacterium]; s__dolichum	-89936.21789	169036.1334	340688.1139
ASV_Feature_4058	k__Bacteria; p__Bacteroidetes; c__Bacteroidia; o__Bacteroidales; f__Prevotellaceae; g__Prevotella; s__	-158903.3887	168015.376	-120618.698
G000434195	k__Bacteria;p__Firmicutes;c__Clostridia;o__Clostridiales;f__Clostridiaceae;g__Clostridium;s__Clostridium sp. CAG:780	-157990.6594	166187.7765	-52170.59928
MTB_feature_666	Monohydroxy bile acids, alcohols and derivatives	-61540.62512	166172.5693	1469.890336
MTB_feature_1418	Benzodioxoles	-103398.1687	165892.0204	-43679.07744
MTB_feature_583	#N/A	27176.14537	165640.1688	83247.15783
MTB_feature_1404	#N/A	248788.3359	163632.2333	-155246.0427
MTB_feature_719	#N/A	-141676.0659	163076.5354	-193068.3477
MTB_feature_1073	unclassified	-188551.2171	162697.0349	-159303.2832
MTB_feature_715	unclassified	-52741.54557	161223.5967	22741.5891
ASV_Feature_57	k__Bacteria; p__Firmicutes; c__Clostridia; o__Clostridiales; f__Ruminococcaceae; g__; s__	-220455.7051	161166.6367	-345804.0164
G001916415	k__Bacteria;p__Firmicutes;c__Clostridia;o__Clostridiales;f__Eubacteriaceae;g__Eubacterium;s__Eubacterium sp. 45_250	-759554.7487	160818.0619	-694207.8486
ASV_Feature_69	k__Bacteria; p__Firmicutes; c__Clostridia; o__Clostridiales; f__Lachnospiraceae; g__Coprococcus; s__catus	-182904.5221	159845.5906	-139610.163
ASV_Feature_138	k__Bacteria; p__Firmicutes; c__Clostridia; o__Clostridiales; f__Lachnospiraceae; g__Anaerostipes; s__	-264003.0956	159622.9308	-251205.2767
MTB_feature_1303	Acetamides	69391.3058	158145.8288	-85013.42593
MTB_feature_1692	Diphenylmethanes	-61932.16083	157456.8736	298524.5595
MTB_feature_175	unclassified	-104493.6128	156277.4926	-74458.67595
ASV_Feature_4556	k__Bacteria; p__Firmicutes; c__Clostridia; o__Clostridiales; f__; g__; s__	-124826.2172	156238.5729	-48613.40075
MTB_feature_958	#N/A	-193383.9151	155444.2513	-185600.6644
G000723465	k__Bacteria;p__Firmicutes;c__Clostridia;o__Clostridiales;f__Ruminococcaceae;g__Ruminococcus;s__Ruminococcus bicirculans	-661430.4633	155063.8374	-365590.295
G001305115	k__Bacteria;p__Firmicutes;c__Clostridia;o__;f__;g__;s__Clostridia bacterium UC5.1-1E11	-154578.6257	154968.2679	-53367.52697
G000435555	k__Bacteria;p__Firmicutes;c__;o__;f__;g__;s__Firmicutes bacterium CAG:176	-553777.0481	154183.1557	-730903.1681
ASV_Feature_7883	k__Bacteria; p__Tenericutes; c__Mollicutes; o__RF39; f__; g__; s__	-66282.81739	153976.0458	-17006.80159
G000210615	k__Bacteria;p__Firmicutes;c__Erysipelotrichia;o__Erysipelotrichales;f__Erysipelotrichaceae;g__Faecalitalea;s__Faecalitalea cylindroides	-117000.5051	153959.8358	-65235.02519
ASV_Feature_82	k__Bacteria; p__Firmicutes; c__Clostridia; o__Clostridiales; f__Lachnospiraceae; g__; s__	-155868.2808	152985.8443	-103705.9511
MTB_feature_172	#N/A	366845.4276	152128.7473	-85122.22178
MTB_feature_603	Oligopeptides	-126940.5361	152063.1293	-107932.0985
MTB_feature_447	22,26-epiminocholestanes	-375912.762	151000.5793	-142520.6869
G000154805	k__Bacteria;p__Firmicutes;c__Erysipelotrichia;o__Erysipelotrichales;f__Erysipelotrichaceae;g__Erysipelatoclostridium;s__[Clostridium] spiroforme	-94465.39363	149423.009	553340.4302
G900086585	k__Bacteria;p__Firmicutes;c__Clostridia;o__Clostridiales;f__Clostridiales Family XIII. Incertae Sedis;g__Emergencia;s__Emergencia timonensis	-225438.2802	146089.3406	51781.50467
ASV_Feature_6474	k__Bacteria; p__Firmicutes; c__Clostridia; o__Clostridiales; f__; g__; s__	-96085.94229	145356.8217	-80301.86535
ASV_Feature_1808	k__Bacteria; p__Firmicutes; c__Clostridia; o__Clostridiales; f__Ruminococcaceae; g__Ruminococcus; s__callidus	-142032.3611	145336.5981	-149188.6688
MTB_feature_46	#N/A	-224048.5547	144939.1299	-212302.058
G900048895	k__Bacteria;p__Firmicutes;c__Clostridia;o__Clostridiales;f__Ruminococcaceae;g__Neglecta;s__Neglecta timonensis	-118039.8649	144191.083	-76043.0253
MTB_feature_778	unclassified	25461.51922	143571.8254	-101979.7874
MTB_feature_1138	Dihydroxy bile acids, alcohols and derivatives	86617.85355	143324.7978	-37552.40511
MTB_feature_1248	#N/A	17319.36911	143223.375	14559.54701
ASV_Feature_439	k__Bacteria; p__Firmicutes; c__Clostridia; o__Clostridiales; f__Ruminococcaceae; g__; s__	-142011.4167	143143.2445	677913.9031
MTB_feature_612	Trihydroxy bile acids, alcohols and derivatives	135538.2412	142843.3193	72593.12779
ASV_Feature_2826	k__Bacteria; p__Firmicutes; c__Erysipelotrichi; o__Erysipelotrichales; f__Erysipelotrichaceae; g__Catenibacterium; s__	-138551.42	141130.9936	-923.8240055
MTB_feature_1211	Steroid acids	-25457.73194	140910.5881	-40186.92423
G000213555	k__Bacteria;p__Bacteroidetes;c__Bacteroidia;o__Bacteroidales;f__Porphyromonadaceae;g__Dysgonomonas;s__Dysgonomonas gadei	-11349.01373	139123.1572	1946.476016
G000478885	k__Bacteria;p__Actinobacteria;c__Coriobacteriia;o__Eggerthellales;f__Eggerthellaceae;g__Adlercreutzia;s__Adlercreutzia equolifaciens	-140786.1519	137321.1703	55498.93602
ASV_Feature_39	k__Bacteria; p__Firmicutes; c__Clostridia; o__Clostridiales; f__; g__; s__	-82635.28704	136711.9339	-36362.57748
MTB_feature_648	Dihydroxy bile acids, alcohols and derivatives	-296832.3946	135021.6651	-304471.7863
MTB_feature_712	#N/A	-10782.83107	132692.6514	-32085.32065
ASV_Feature_61	k__Bacteria; p__Firmicutes; c__Clostridia; o__Clostridiales; f__Lachnospiraceae; g__Blautia; s__	-78979.41089	132371.912	-178446.8706
MTB_feature_743	unclassified	-103575.0078	132104.9264	-94447.38537
MTB_feature_1731	#N/A	-118392.0892	131688.884	-93944.98709
ASV_Feature_1248	k__Bacteria; p__Firmicutes; c__Clostridia; o__Clostridiales; f__Lachnospiraceae; g__Coprococcus; s__	-38501.70176	131537.4129	-26382.27798
ASV_Feature_1006	k__Bacteria; p__Actinobacteria; c__Coriobacteriia; o__Coriobacteriales; f__Coriobacteriaceae; g__Collinsella; s__stercoris	-57735.7571	129209.5496	132808.5731
G000420465	k__Bacteria;p__Proteobacteria;c__Deltaproteobacteria;o__Desulfovibrionales;f__Desulfovibrionaceae;g__Desulfovibrio;s__Desulfovibrio desulfuricans;t__Desulfovibrio desulfuricans subsp. desulfuricans	-35779.08656	129142.2333	86877.95591
ASV_Feature_93	k__Bacteria; p__Firmicutes; c__Clostridia; o__Clostridiales; f__Lachnospiraceae; g__; s__	-254747.9917	127959.5511	-259347.0525
G000434475	k__Bacteria;p__Firmicutes;c__Negativicutes;o__Veillonellales;f__Veillonellaceae;g__Dialister;s__Dialister sp. CAG:486	-96707.92167	127568.4637	-63534.63974
MTB_feature_393	unclassified	-183205.6951	127560.6374	-179942.9553
MTB_feature_877	#N/A	50148.30385	127534.366	-13428.19271
MTB_feature_886	#N/A	7898.612313	126817.5581	14424.85576
MTB_feature_482	unclassified	104912.0635	126436.6882	68.21616936
MTB_feature_844	Alpha amino acids	-456535.7027	126283.5331	-334069.7412
MTB_feature_159	#N/A	-163641.7457	125902.9134	-70972.71962
MTB_feature_611	#N/A	-36450.47239	125099.0891	-50814.40463
G000437175	k__Bacteria;p__Firmicutes;c__Clostridia;o__Clostridiales;f__Ruminococcaceae;g__Ruminococcus;s__Ruminococcus sp. CAG:330	-88402.98407	123353.1086	-53654.85218
MTB_feature_523	unclassified	-60155.42025	123094.0117	-42720.88783
MTB_feature_1246	unclassified	-9057.095449	122823.5328	-17841.70741
MTB_feature_1018	Gamma amino acids and derivatives	-724733.0816	122451.6801	114659.1373
G000158495	k__Bacteria;p__Proteobacteria;c__Betaproteobacteria;o__Burkholderiales;f__Oxalobacteraceae;g__Oxalobacter;s__Oxalobacter formigenes	-107302.0028	121937.2211	-65994.26543
MTB_feature_477	Trihydroxy bile acids, alcohols and derivatives	308110.0282	120810.3321	73279.80989
MTB_feature_164	#N/A	-178404.648	120740.5153	-46232.31442
MTB_feature_2415	#N/A	-98843.0487	120481.1899	-2274.936741
MTB_feature_575	Bile acids, alcohols and derivatives	-39999.57396	120328.8928	22918.23861
G000648515	k__Bacteria;p__Proteobacteria;c__Gammaproteobacteria;o__Enterobacterales;f__Enterobacteriaceae;g__Citrobacter;s__Citrobacter freundii	444364.1661	120237.1588	-257228.5081
MTB_feature_1141	Hypoxanthines	-39373.16942	119718.163	42199.67875
MTB_feature_1227	#N/A	19904.42822	119653.2574	-2074.20148
MTB_feature_590	unclassified	-231871.425	119272.9304	-193109.6918
MTB_feature_146	unclassified	-77659.8327	118145.7279	-50697.90444
ASV_Feature_1008	k__Bacteria; p__Firmicutes; c__Clostridia; o__Clostridiales; f__Lachnospiraceae; g__Dorea; s__	-103080.1516	118094.1588	199240.0621
MTB_feature_1730	#N/A	-44302.59673	117960.345	31111.55872
MTB_feature_962	unclassified	-133566.7818	116471.5762	-43939.95947
MTB_feature_1201	#N/A	18314.67521	116001.6356	1671.089042
MTB_feature_1986	#N/A	22196.91441	115557.2402	34457.17314
ASV_Feature_1354	k__Bacteria; p__Firmicutes; c__Clostridia; o__Clostridiales; f__Ruminococcaceae; g__Ruminococcus; s__bromii	-105481.0513	115122.3208	-73363.81847
MTB_feature_722	unclassified	-27913.08992	113609.4599	-104265.0419
G900120005	k__Bacteria;p__Firmicutes;c__Erysipelotrichia;o__Erysipelotrichales;f__Erysipelotrichaceae;g__Holdemania;s__Holdemania sp. Marseille-P2844	-90928.32575	113433.1176	295631.506
MTB_feature_375	unclassified	-156431.3606	113171.0108	-206372.4919
MTB_feature_4	#N/A	-549524.94	113134.9086	-666460.3903
MTB_feature_130	unclassified	-68891.25566	112500.9221	-67655.58724
ASV_Feature_97	k__Bacteria; p__Firmicutes; c__Clostridia; o__Clostridiales; f__Lachnospiraceae; g__Coprococcus; s__eutactus	-233994.0918	111856.0145	-222734.8989
MTB_feature_952	Dihydroxy bile acids, alcohols and derivatives	5128.051025	111686.2107	78468.07077
MTB_feature_366	unclassified	-162975.9185	109908.4266	-187699.5323
MTB_feature_726	#N/A	-17403.65837	107871.2213	-28767.84323
MTB_feature_739	unclassified	-85893.13154	107741.8797	-82683.11599
ASV_Feature_165	k__Bacteria; p__Firmicutes; c__Clostridia; o__Clostridiales; f__Lachnospiraceae; g__[Ruminococcus]; s__gnavus	-8146.519075	107565.3222	63893.48173
MTB_feature_2011	unclassified	30881.62061	107252.5951	-56182.4696
MTB_feature_594	Triterpenoids	-148961.5265	106687.9837	-199455.0843
MTB_feature_467	unclassified	103458.4507	105929.1548	-19047.72794
MTB_feature_2348	unclassified	49564.08887	105863.4643	52333.77751
ASV_Feature_5608	k__Bacteria; p__Tenericutes; c__Mollicutes; o__RF39; f__; g__; s__	-300177.9928	104630.0444	-137316.6037
ASV_Feature_102	k__Bacteria; p__Firmicutes; c__Clostridia; o__Clostridiales; f__Ruminococcaceae; g__Oscillospira; s__	-81684.18449	103615.6088	56248.79307
ASV_Feature_2017	k__Bacteria; p__Firmicutes; c__Clostridia; o__Clostridiales; f__Peptostreptococcaceae	-25411.76127	103612.4619	94954.35158
ASV_Feature_652	k__Bacteria; p__Firmicutes; c__Clostridia; o__Clostridiales; f__Lachnospiraceae; g__Dorea; s__	-85481.19023	103458.1845	5469.888154
MTB_feature_1178	#N/A	-32671.61374	102905.8361	37848.03904
ASV_Feature_1660	k__Bacteria; p__Bacteroidetes; c__Bacteroidia; o__Bacteroidales; f__[Paraprevotellaceae]; g__Paraprevotella; s__	41055.20475	102564.8372	-157495.4132
ASV_Feature_947	k__Bacteria; p__Actinobacteria; c__Coriobacteriia; o__Coriobacteriales; f__Coriobacteriaceae; g__; s__	-105156.8976	102220.457	72752.19958
MTB_feature_2394	#N/A	-188803.0045	101899.6338	-170335.5575
ASV_Feature_36	k__Bacteria; p__Firmicutes; c__Clostridia; o__Clostridiales; f__Ruminococcaceae; g__Ruminococcus; s__flavefaciens	-236455.4801	101569.4726	-109099.4399
MTB_feature_885	#N/A	15489.41849	101554.7169	7041.391339
MTB_feature_1062	unclassified	17864.31805	101483.4014	-55976.46588
MTB_feature_74	unclassified	-514735.5679	100469.147	-460075.5255
MTB_feature_1189	#N/A	-16094.28645	99155.20081	-29058.30013
ASV_Feature_1252	k__Bacteria; p__Firmicutes; c__Clostridia; o__Clostridiales; f__Ruminococcaceae; g__Ruminococcus; s__	-11272.26995	98392.46061	176124.5884
MTB_feature_373	Alpha amino acids	-365873.3143	97818.86478	-847611.7968
ASV_Feature_472	k__Bacteria; p__Firmicutes; c__Bacilli; o__Lactobacillales; f__Streptococcaceae; g__Lactococcus; s__	-87217.58035	96944.49329	97874.70959
ASV_Feature_2825	k__Bacteria; p__Firmicutes; c__Clostridia; o__Clostridiales; f__Ruminococcaceae	-78738.71813	96163.18168	-8068.767605
ASV_Feature_2057	k__Bacteria; p__Bacteroidetes; c__Bacteroidia; o__Bacteroidales; f__Bacteroidaceae; g__Bacteroides	-45955.2427	96098.34301	45470.60085
MTB_feature_507	Indole-3-acetic acid derivatives	-94778.5957	96038.00957	-52655.44045
MTB_feature_1193	Isocopalane and spongiane diterpenoids	-11551.08551	95878.5362	43842.86035
G000261285	k__Bacteria;p__Proteobacteria;c__Gammaproteobacteria;o__Pasteurellales;f__Pasteurellaceae;g__Haemophilus;s__Haemophilus parainfluenzae	137962.5245	95446.55874	412941.096
MTB_feature_837	unclassified	-10730.43356	95370.83458	65232.88778
G000433215	k__Bacteria;p__Firmicutes;c__Clostridia;o__Clostridiales;f__Lachnospiraceae;g__Dorea;s__Dorea sp. CAG:105	-18147.07237	95346.64902	34278.03196
ASV_Feature_462	k__Bacteria; p__Firmicutes; c__Clostridia; o__Clostridiales; f__Lachnospiraceae; g__; s__	-17315.9677	95265.19155	227176.0767
G000215745	k__Bacteria;p__Proteobacteria;c__Gammaproteobacteria;o__Enterobacterales;f__Enterobacteriaceae;g__Klebsiella;s__[Enterobacter] aerogenes	266750.6657	95143.97047	101467.7774
G000210055	k__Bacteria;p__Actinobacteria;c__Coriobacteriia;o__Eggerthellales;f__Eggerthellaceae;g__Gordonibacter;s__Gordonibacter pamelaeae	-52319.26465	95055.21681	52999.61545
G001571285	k__Bacteria;p__Proteobacteria;c__Gammaproteobacteria;o__Enterobacterales;f__Enterobacteriaceae;g__Kluyvera;s__Kluyvera cryocrescens	295853.0952	94697.42623	-219956.9658
ASV_Feature_459	k__Bacteria; p__Firmicutes; c__Clostridia; o__Clostridiales; f__Ruminococcaceae; g__Oscillospira; s__	-76768.7006	94396.29927	29041.00727
MTB_feature_145	Dipeptides	-164434.4212	94389.91563	-299199.7967
MTB_feature_400	N-alkylpyrrolidines	-96378.97738	94052.27966	-91171.24666
MTB_feature_1509	Tyrosine and derivatives	-91609.0812	92986.30728	-90683.55643
G000154505	k__Bacteria;p__Firmicutes;c__Clostridia;o__Clostridiales;f__Lachnospiraceae;g__Lachnoclostridium;s__[Clostridium] scindens	54970.76829	92332.69631	386574.5251
G000432875	k__Bacteria;p__Firmicutes;c__;o__;f__;g__;s__Firmicutes bacterium CAG:466	-526508.1936	92308.42113	366800.3371
G000022965	k__Bacteria;p__Actinobacteria;c__Actinobacteria;o__Bifidobacteriales;f__Bifidobacteriaceae;g__Bifidobacterium;s__Bifidobacterium animalis;t__Bifidobacterium animalis subsp. lactis	-53655.52551	91687.56144	-10400.7916
ASV_Feature_5259	k__Bacteria; p__Firmicutes; c__Clostridia; o__Clostridiales; f__Ruminococcaceae; g__Ruminococcus; s__	-44105.44927	91294.81995	-28513.07539
MTB_feature_592	#N/A	11210.21667	91188.95853	47791.36873
MTB_feature_878	#N/A	10123.21827	90307.73214	12809.02534
MTB_feature_1250	unclassified	-4119.340013	89807.18915	16642.94541
ASV_Feature_1977	k__Bacteria; p__Firmicutes; c__Bacilli; o__Lactobacillales; f__Lactobacillaceae; g__Lactobacillus; s__mucosae	263327.7682	89804.76027	23511.69852
G001414325	k__Bacteria;p__Firmicutes;c__Clostridia;o__Clostridiales;f__Lachnospiraceae;g__;s__Lachnospiraceae bacterium TF01-11	-100342.5148	89722.89135	-69626.05563
MTB_feature_852	unclassified	273113.8565	89667.73301	-9076.187179
MTB_feature_733	unclassified	-73360.92513	89495.24478	-70451.30068
ASV_Feature_90	k__Bacteria; p__Firmicutes; c__Clostridia; o__Clostridiales	-75403.38955	88793.09697	-25766.07305
MTB_feature_697	#N/A	-73109.50346	88553.78382	-42515.75289
ASV_Feature_256	k__Bacteria; p__Firmicutes; c__Clostridia; o__Clostridiales; f__Lachnospiraceae	-71408.91656	88500.19693	-4539.858538
ASV_Feature_169	k__Bacteria; p__Firmicutes; c__Clostridia; o__Clostridiales; f__Lachnospiraceae; g__; s__	-60813.86914	88425.48564	-3812.478552
ASV_Feature_615	k__Bacteria; p__Proteobacteria; c__Gammaproteobacteria; o__Enterobacteriales; f__Enterobacteriaceae	207514.066	88378.65143	633500.3102
ASV_Feature_311	k__Bacteria; p__Firmicutes; c__Clostridia; o__Clostridiales; f__; g__; s__	-91084.73191	88341.13637	-72764.64998
ASV_Feature_3907	k__Bacteria; p__Firmicutes; c__Clostridia; o__Clostridiales; f__Lachnospiraceae; g__Dorea; s__longicatena	-32093.37927	88325.12129	16955.67826
G000436075	k__Bacteria;p__Actinobacteria;c__Coriobacteriia;o__Eggerthellales;f__Eggerthellaceae;g__Eggerthella;s__Eggerthella sp. CAG:209	-70350.01992	88050.43175	174429.8832
ASV_Feature_350	k__Bacteria; p__Firmicutes; c__Clostridia; o__Clostridiales; f__Lachnospiraceae; g__; s__	-24692.59364	87075.06652	132839.7482
MTB_feature_294	unclassified	-51533.42096	87012.07426	-67386.23163
MTB_feature_1019	unclassified	-120958.0928	86160.8087	-68695.41888
G000436275	k__Bacteria;p__Firmicutes;c__;o__;f__;g__;s__Firmicutes bacterium CAG:240	-338761.6933	86134.83474	-189280.342
ASV_Feature_115	k__Bacteria; p__Firmicutes; c__Clostridia; o__Clostridiales; f__Lachnospiraceae; g__Blautia	-35943.8152	85523.8369	-30351.88532
MTB_feature_1842	Phenylbutylamines	-47280.94163	85197.98892	143418.6859
G000209385	k__Bacteria;p__Firmicutes;c__Clostridia;o__Clostridiales;f__Lachnospiraceae;g__;s__Lachnospiraceae bacterium 2_1_46FAA	80567.5897	84954.53339	40268.47019
G001916305	k__Bacteria;p__Firmicutes;c__Clostridia;o__Clostridiales;f__Lachnospiraceae;g__Coprococcus;s__Coprococcus sp. CAG:131_42_139	-98489.0361	84726.9839	-66786.43749
G001916895	k__Bacteria;p__Firmicutes;c__Clostridia;o__Clostridiales;f__Lachnospiraceae;g__Roseburia;s__Roseburia sp. CAG:197_41_10	-59637.11134	83893.41469	-24692.96906
ASV_Feature_1653	k__Bacteria; p__Firmicutes; c__Clostridia; o__Clostridiales; f__Lachnospiraceae; g__Coprococcus; s__eutactus	-168412.3154	83830.33941	-104696.3307
G900142165	k__Bacteria;p__Firmicutes;c__Clostridia;o__Clostridiales;f__Lachnospiraceae;g__Hespellia;s__Hespellia stercorisuis	-27110.72877	83717.0642	289.7060962
ASV_Feature_1004	k__Bacteria; p__Firmicutes; c__Clostridia; o__Clostridiales; f__Ruminococcaceae	-225659.883	83696.12414	18093.74022
ASV_Feature_393	k__Bacteria; p__Bacteroidetes; c__Bacteroidia; o__Bacteroidales; f__S24-7; g__; s__	-41249.14172	82945.47498	-3476.234992
ASV_Feature_70	k__Bacteria; p__Firmicutes; c__Clostridia; o__Clostridiales; f__Lachnospiraceae; g__Roseburia; s__inulinivorans	-771772.9365	82921.354	-472278.0924
ASV_Feature_1359	k__Bacteria; p__Bacteroidetes; c__Bacteroidia; o__Bacteroidales; f__Prevotellaceae; g__Prevotella; s__copri	-94744.72662	82777.49545	-46763.62797
G001679325	k__Bacteria;p__Proteobacteria;c__Gammaproteobacteria;o__Pasteurellales;f__Pasteurellaceae;g__Haemophilus;s__Haemophilus parainfluenzae	120389.2907	82431.35104	361679.4287
G001915265	k__Bacteria;p__Actinobacteria;c__Coriobacteriia;o__Eggerthellales;f__Eggerthellaceae;g__Eggerthella;s__Eggerthella sp. 51_9	-68917.74984	82199.89878	169434.3316
MTB_feature_169	Xanthines	-25841.4391	82110.56179	23372.45746
ASV_Feature_1318	k__Bacteria; p__Firmicutes; c__Clostridia; o__Clostridiales; f__Lachnospiraceae; g__; s__	7565.048459	81374.74336	175950.5801
MTB_feature_2457	#N/A	49728.87393	80800.70508	-58854.54184
MTB_feature_555	#N/A	22.10276268	80679.06075	-13441.32088
MTB_feature_585	#N/A	26051.87873	80677.83334	70967.45588
ASV_Feature_1656	k__Bacteria; p__Firmicutes; c__Clostridia; o__Clostridiales	-38083.68377	80654.82655	-14878.19174
G000259485	k__Bacteria;p__Proteobacteria;c__Gammaproteobacteria;o__Pasteurellales;f__Pasteurellaceae;g__Haemophilus;s__Haemophilus parainfluenzae	118166.2019	80570.02161	355559.4799
MTB_feature_2004	unclassified	-74382.80505	80471.47942	-89069.88919
ASV_Feature_163	k__Bacteria; p__Firmicutes; c__Clostridia; o__Clostridiales; f__Lachnospiraceae; g__Blautia; s__	-76369.50981	80046.609	175.707501
G000006865	k__Bacteria;p__Firmicutes;c__Bacilli;o__Lactobacillales;f__Streptococcaceae;g__Lactococcus;s__Lactococcus lactis;t__Lactococcus lactis subsp. lactis	-27698.10528	79992.83854	55422.35331
MTB_feature_749	unclassified	165321.6684	79903.12	115910.6979
ASV_Feature_99	k__Bacteria; p__Firmicutes; c__Clostridia; o__Clostridiales; f__Ruminococcaceae; g__; s__	-131399.3919	79656.22294	-88148.6214
MTB_feature_644	unclassified	-301883.5774	78875.78272	-375665.2076
G000431915	k__Bacteria;p__Bacteroidetes;c__Bacteroidia;o__Bacteroidales;f__Prevotellaceae;g__Prevotella;s__Prevotella sp. CAG:386	-42107.69664	78835.23232	-54579.38569
MTB_feature_2459	#N/A	-18859.70225	78834.48551	1350.542325
MTB_feature_894	unclassified	-3212.981835	78655.65773	-7419.193584
G900104675	k__Bacteria;p__Firmicutes;c__Clostridia;o__Clostridiales;f__Ruminococcaceae;g__Angelakisella;s__Angelakisella massiliensis	-281954.7656	78624.00408	-177266.1614
MTB_feature_1234	#N/A	5910.907815	78346.33	-18859.06043
G000320405	k__Bacteria;p__Firmicutes;c__Clostridia;o__Clostridiales;f__Clostridiaceae;g__Clostridium;s__Clostridium celatum	37318.62505	77805.81125	100680.733
MTB_feature_1732	#N/A	-41638.88002	76515.17022	-57950.1005
MTB_feature_1144	unclassified	27990.225	76457.6156	47643.91856
MTB_feature_2503	Dihydroxy bile acids, alcohols and derivatives	-24497.15646	76102.08712	-11372.73638
MTB_feature_675	Bile acids, alcohols and derivatives	-71793.22027	75940.5384	-99293.6924
ASV_Feature_8111	k__Bacteria; p__Firmicutes; c__Clostridia; o__Clostridiales; f__Lachnospiraceae; g__Coprococcus; s__	-9618.778569	75776.3525	203391.6265
MTB_feature_1993	Dihydroxy bile acids, alcohols and derivatives	95581.81465	75429.25023	-56304.81272
G000269565	k__Bacteria;p__Firmicutes;c__Erysipelotrichia;o__Erysipelotrichales;f__Erysipelotrichaceae;g__Coprobacillus;s__Coprobacillus sp. D6	-62820.59737	75241.72071	-15560.20608
ASV_Feature_327	k__Bacteria; p__Firmicutes; c__Clostridia; o__Clostridiales; f__Lachnospiraceae; g__Anaerostipes; s__	-40569.71124	75149.17186	-53830.30562
MTB_feature_1423	unclassified	-30636.6247	74842.1709	27874.71465
G001917015	k__Bacteria;p__Firmicutes;c__Clostridia;o__Clostridiales;f__Ruminococcaceae;g__Ruminococcus;s__Ruminococcus bicirculans	-473964.2907	74735.769	-284214.821
MTB_feature_552	#N/A	-2211.149179	74713.61433	-28933.77818
ASV_Feature_1204	k__Bacteria; p__Firmicutes; c__Clostridia; o__Clostridiales; f__Clostridiaceae; g__SMB53; s__	350998.0444	74428.83057	-190142.534
G001916225	k__Bacteria;p__Firmicutes;c__Clostridia;o__Clostridiales;f__Clostridiaceae;g__Clostridium;s__Clostridium sp. CAG:62_40_43	-602316.3831	74164.87477	-546048.5772
ASV_Feature_404	k__Bacteria; p__Firmicutes; c__Bacilli; o__Turicibacterales; f__Turicibacteraceae; g__Turicibacter; s__	-84280.54558	74047.19944	54061.86692
MTB_feature_896	#N/A	11165.23162	74014.88734	23064.47437
ASV_Feature_640	k__Bacteria; p__Firmicutes; c__Clostridia; o__Clostridiales; f__; g__; s__	-44265.10498	73728.85397	116772.61
MTB_feature_1442	#N/A	-70179.67765	73716.30792	65597.02831
G000371425	k__Bacteria;p__Firmicutes;c__Erysipelotrichia;o__Erysipelotrichales;f__Erysipelotrichaceae;g__Erysipelatoclostridium;s__[Clostridium] innocuum	40195.43266	73706.28126	-77140.76204
G000435815	k__Bacteria;p__Firmicutes;c__Clostridia;o__Clostridiales;f__Eubacteriaceae;g__Eubacterium;s__Eubacterium sp. CAG:192	-40580.62919	73631.25573	-69943.55644
G001558935	k__Bacteria;p__Proteobacteria;c__Gammaproteobacteria;o__Enterobacterales;f__Enterobacteriaceae;g__Citrobacter;s__Citrobacter amalonaticus	448149.1925	73275.3303	-295031.5543
MTB_feature_662	#N/A	61.1656676	73208.6896	5839.889224
ASV_Feature_6615	k__Bacteria; p__Bacteroidetes; c__Bacteroidia; o__Bacteroidales; f__S24-7; g__; s__	-157779.9954	73190.44278	-119532.1475
MTB_feature_341	6-alkylaminopurines	-242180.6665	73093.03808	-290128.8558
ASV_Feature_2370	k__Bacteria; p__Firmicutes; c__Clostridia; o__Clostridiales; f__Clostridiaceae; g__; s__	51276.16755	73046.82068	-118833.2612
G900129135	k__Bacteria;p__Firmicutes;c__Clostridia;o__Clostridiales;f__Clostridiaceae;g__Lactonifactor;s__Lactonifactor longoviformis	-83864.68339	72786.58986	-21565.73067
MTB_feature_716	unclassified	-138548.5599	72762.0077	-190018.9116
MTB_feature_2715	#N/A	-44625.42047	72708.12476	-20761.9642
ASV_Feature_1784	k__Bacteria; p__Firmicutes; c__Clostridia; o__Clostridiales; f__Lachnospiraceae; g__; s__	-124591.4586	72507.74329	-113862.6874
ASV_Feature_309	k__Bacteria; p__Firmicutes; c__Clostridia; o__Clostridiales; f__; g__; s__	-229457.3889	72400.16947	-42512.36853
MTB_feature_659	unclassified	-18264.01922	72086.79424	41594.40356
MTB_feature_751	unclassified	-35076.77082	71969.41841	101996.4187
MTB_feature_1405	#N/A	1988.792983	71950.99663	36659.60985
MTB_feature_1146	unclassified	22267.24357	71839.73481	28099.42573
MTB_feature_1693	Dialkylamines	-45164.77291	71742.2628	18031.76113
MTB_feature_2274	unclassified	-35204.87054	71676.34333	-38227.90181
ASV_Feature_656	k__Bacteria; p__Bacteroidetes; c__Bacteroidia; o__Bacteroidales; f__[Paraprevotellaceae]; g__; s__	-36645.85682	71553.67302	-13371.33821
MTB_feature_185	unclassified	-64177.67478	70922.16713	-54860.19371
ASV_Feature_396	k__Bacteria; p__Bacteroidetes; c__Bacteroidia; o__Bacteroidales; f__S24-7; g__; s__	-36451.89963	70718.09664	-3235.861821
ASV_Feature_43	k__Bacteria; p__Firmicutes; c__Clostridia; o__Clostridiales; f__Lachnospiraceae; g__Lachnobacterium; s__	-192107.2874	70662.30793	-117839.9328
G000469305	k__Bacteria;p__Firmicutes;c__Erysipelotrichia;o__Erysipelotrichales;f__Erysipelotrichaceae;g__Faecalitalea;s__Faecalitalea cylindroides	-78960.79675	70350.04995	-40744.06623
G000236865	k__Bacteria;p__Actinobacteria;c__Coriobacteriia;o__Coriobacteriales;f__Coriobacteriaceae;g__Senegalimassilia;s__Senegalimassilia anaerobia	-98752.54194	69611.96965	-29506.88153
MTB_feature_629	Medium-chain fatty acids	-47949.37839	69599.7789	-64718.00208
G001940855	k__Bacteria;p__Firmicutes;c__Clostridia;o__Clostridiales;f__Christensenellaceae;g__;s__Christensenellaceae bacterium Phil1	-124596.5037	69192.12215	-94362.19252
MTB_feature_2377	#N/A	23084.36461	69001.13953	-27468.16442
MTB_feature_1365	#N/A	4492.837441	68893.49386	5448.45616
MTB_feature_707	Bile acids, alcohols and derivatives	-21408.04304	68799.495	-30193.97464
MTB_feature_2090	Purines and purine derivatives	-19770.46138	68693.41362	245.2496459
ASV_Feature_80	k__Bacteria; p__Firmicutes; c__Clostridia; o__Clostridiales; f__Lachnospiraceae	-52459.15179	68603.7352	-68440.99769
ASV_Feature_300	k__Bacteria; p__Firmicutes; c__Clostridia; o__Clostridiales; f__Lachnospiraceae	-67395.86552	68547.5073	-35734.61534
G000154285	k__Bacteria;p__Firmicutes;c__Erysipelotrichia;o__Erysipelotrichales;f__Erysipelotrichaceae;g__;s__[Eubacterium] dolichum	24196.82891	68347.97192	-93587.81645
MTB_feature_1127	#N/A	61220.36393	68212.45557	8473.735987
ASV_Feature_9290	k__Bacteria; p__Firmicutes; c__Clostridia; o__Clostridiales; f__Lachnospiraceae; g__; s__	-3671.451148	67898.88707	139234.6051
MTB_feature_2143	unclassified	37031.08694	66710.49701	-80259.5059
MTB_feature_1729	unclassified	-103269.3065	66681.98586	-105737.684
MTB_feature_1699	#N/A	-3515.819583	66638.44149	20447.87485
G001404335	k__Bacteria;p__Firmicutes;c__Clostridia;o__Clostridiales;f__Lachnospiraceae;g__Lachnoclostridium;s__[Eubacterium] contortum	-113963.6487	66540.88144	-30133.06329
MTB_feature_464	unclassified	18415.30818	66329.89029	-41095.83972
MTB_feature_1306	Prostaglandins and related compounds	48497.0818	66288.03283	28147.60047
MTB_feature_1198	#N/A	11340.21169	66206.31607	5077.196758
MTB_feature_363	L-alpha-amino acids	-27711.28813	65543.34048	-87432.91396
MTB_feature_786	Trialkylamines	-21319.8046	65189.73717	-17552.82337
MTB_feature_1024	Carboximidic acids	-29786.11023	65010.94774	84861.38948
ASV_Feature_1105	k__Bacteria; p__Firmicutes; c__Clostridia; o__Clostridiales; f__Ruminococcaceae; g__; s__	24971.29741	64884.74351	84134.26638
G000154245	k__Bacteria;p__Firmicutes;c__Clostridia;o__Clostridiales;f__Clostridiaceae;g__Clostridium;s__Clostridium sp. L2-50	-539125.1988	64395.44196	-517538.9492
G000450985	k__Bacteria;p__Firmicutes;c__Clostridia;o__Clostridiales;f__Peptostreptococcaceae;g__Clostridioides;s__Clostridioides difficile	112826.7044	63967.84394	819.7419477
MTB_feature_1214	unclassified	-22990.53737	63955.36712	-25395.79442
G000159055	k__Bacteria;p__Firmicutes;c__Clostridia;o__Clostridiales;f__Clostridiaceae;g__Clostridium;s__Clostridium sp. M62/1	-235267.6765	63620.76967	79014.09596
MTB_feature_2346	#N/A	-13583.23599	62940.58294	-8399.587503
MTB_feature_657	unclassified	-21766.73759	62901.10719	-99805.89859
ASV_Feature_68	k__Bacteria; p__Actinobacteria; c__Coriobacteriia; o__Coriobacteriales; f__Coriobacteriaceae; g__; s__	-59307.17354	62741.59875	7053.740889
ASV_Feature_6475	k__Bacteria; p__Bacteroidetes; c__Bacteroidia; o__Bacteroidales; f__S24-7; g__; s__	-41282.70315	62451.61757	-34501.17666
MTB_feature_409	#N/A	-53091.64486	62368.67318	-27636.77146
MTB_feature_1206	#N/A	3551.334609	61990.58673	23047.80386
ASV_Feature_244	k__Bacteria; p__Firmicutes; c__Clostridia; o__Clostridiales; f__Lachnospiraceae	-107129.7821	61851.93126	1937.311923
MTB_feature_1424	unclassified	-17872.03516	60279.22511	-10215.29078
MTB_feature_388	unclassified	-66803.7712	60256.85879	9813.570288
G000784965	k__Bacteria;p__Proteobacteria;c__Gammaproteobacteria;o__Enterobacterales;f__Erwiniaceae;g__Pantoea;s__Pantoea sp. PSNIH2	248498.4779	60244.43353	-112555.6022
MTB_feature_706	Triterpenoids	-4373.130562	60133.11143	-46486.77525
G900104665	k__Bacteria;p__Firmicutes;c__Erysipelotrichia;o__Erysipelotrichales;f__Erysipelotrichaceae;g__Traorella;s__Traorella massiliensis	-95873.42185	60083.13446	-75471.13635
G001487105	k__Bacteria;p__Firmicutes;c__Clostridia;o__Clostridiales;f__Ruminococcaceae;g__Ruminococcus;s__Ruminococcus sp. AT10	-17993.01261	59895.66106	-12639.18157
ASV_Feature_2555	k__Bacteria; p__Firmicutes; c__Clostridia; o__Clostridiales; f__Veillonellaceae; g__Megasphaera; s__	1384036.796	59586.38434	478646.7658
ASV_Feature_64	k__Bacteria; p__Firmicutes; c__Clostridia; o__Clostridiales; f__Ruminococcaceae; g__; s__	-210492.003	59523.30719	-172811.6066
ASV_Feature_2059	k__Bacteria; p__Tenericutes; c__Mollicutes; o__RF39; f__; g__; s__	-49926.32356	59400.19859	-33207.4852
MTB_feature_2008	unclassified	-50437.76548	59252.03862	-28204.65145
G000982825	k__Bacteria;p__Proteobacteria;c__Gammaproteobacteria;o__Enterobacterales;f__Enterobacteriaceae;g__Cronobacter;s__Cronobacter sakazakii	200886.737	59077.44679	-115513.1906
MTB_feature_640	unclassified	-116955.1642	58944.77086	-141348.9734
MTB_feature_1574	unclassified	-8955.95579	58734.96202	-23553.73534
MTB_feature_2424	#N/A	-7386.350487	58682.26718	-32902.99365
MTB_feature_576	unclassified	-14694.49182	58178.4758	1846.957546
ASV_Feature_81	k__Bacteria; p__Bacteroidetes; c__Bacteroidia; o__Bacteroidales; f__[Barnesiellaceae]; g__; s__	-162736.6698	57979.30805	-144757.2894
MTB_feature_1434	#N/A	16591.50954	57866.42572	-18530.19552
MTB_feature_1230	#N/A	-18269.04181	57427.73806	-20911.7708
MTB_feature_2651	#N/A	-38523.341	56945.96763	-4296.096026
MTB_feature_1176	Glycosylglycerols	-40384.47635	56917.53421	3423.2693
MTB_feature_2437	Benzodioxoles	-8800.877828	56787.02518	-11287.67577
MTB_feature_416	unclassified	-48725.58225	56559.23084	-50480.45645
ASV_Feature_654	k__Bacteria; p__Firmicutes; c__Clostridia; o__Clostridiales; f__Lachnospiraceae; g__Coprococcus; s__	-164929.0903	56398.14317	-47365.68549
MTB_feature_704	unclassified	-62592.21103	56174.93758	-76025.53342
MTB_feature_663	unclassified	271819.3261	56167.0973	284987.8795
G001434535	k__Bacteria;p__Firmicutes;c__Bacilli;o__Lactobacillales;f__Lactobacillaceae;g__Lactobacillus;s__Lactobacillus animalis	400898.7251	56004.72502	-342172.8003
G001022135	k__Bacteria;p__Proteobacteria;c__Gammaproteobacteria;o__Enterobacterales;f__Enterobacteriaceae;g__Kluyvera;s__Kluyvera intermedia	233644.6011	55774.80704	-106542.8794
MTB_feature_639	unclassified	96400.22092	55709.14674	-9947.808406
G900116045	k__Bacteria;p__Proteobacteria;c__Deltaproteobacteria;o__Desulfovibrionales;f__Desulfovibrionaceae;g__Desulfovibrio;s__Desulfovibrio piger	44289.73049	55553.58235	-140969.7202
G000270145	k__Bacteria;p__Firmicutes;c__Bacilli;o__Lactobacillales;f__Streptococcaceae;g__Streptococcus;s__Streptococcus gallolyticus;t__Streptococcus gallolyticus subsp. gallolyticus	318432.0202	55499.71221	-29546.26678
MTB_feature_842	N-piperazineacetamides	-6270.066179	55069.12595	59509.16918
ASV_Feature_3606	k__Bacteria; p__Bacteroidetes; c__Bacteroidia; o__Bacteroidales; f__Bacteroidaceae; g__Bacteroides; s__coprophilus	-71728.77915	54984.1127	-81905.13575
MTB_feature_1107	#N/A	236548.7709	54953.58349	-8154.7034
MTB_feature_748	#N/A	-47828.74351	54864.13153	-61281.51338
MTB_feature_1168	N-acyl amines	17181.11662	54842.44317	15915.08067
MTB_feature_2716	unclassified	-16790.87721	54458.58447	-2550.951567
MTB_feature_1366	Dipeptides	-54379.40352	54308.7937	-61107.5292
MTB_feature_960	unclassified	-22881.74883	54252.23041	22354.28191
MTB_feature_1196	#N/A	13875.47874	54223.74853	15925.72622
MTB_feature_601	unclassified	-27525.47158	54220.75731	-5059.090618
MTB_feature_353	unclassified	-128296.1234	54061.18641	-127515.2585
ASV_Feature_478	k__Bacteria; p__Firmicutes; c__Clostridia; o__Clostridiales; f__Lachnospiraceae; g__Coprococcus; s__	-25002.44493	53821.17283	61368.43638
MTB_feature_320	Dipeptides	-76881.37307	53803.64341	-59383.98772
MTB_feature_2106	#N/A	5284.568308	53791.03325	92658.31824
MTB_feature_588	Gamma amino acids and derivatives	-60200.43477	53787.48416	147755.4778
MTB_feature_750	unclassified	-28153.38362	53684.87738	-15779.05658
G000313565	k__Bacteria;p__Firmicutes;c__Erysipelotrichia;o__Erysipelotrichales;f__Erysipelotrichaceae;g__Dielma;s__Dielma fastidiosa	-44300.36761	53511.94113	104519.5964
G000173815	k__Bacteria;p__Firmicutes;c__Clostridia;o__Clostridiales;f__Lachnospiraceae;g__Marvinbryantia;s__Marvinbryantia formatexigens	-51849.77881	53463.09576	-4872.705177
MTB_feature_2487	Diphenylmethanes	23779.22411	52853.15088	26290.8136
MTB_feature_224	Dipeptides	-26528.53066	52721.38807	53895.8408
MTB_feature_1210	unclassified	-83812.02126	52692.87665	50594.75103
MTB_feature_237	#N/A	-74730.97263	52379.10887	292175.5558
ASV_Feature_113	k__Bacteria; p__Firmicutes; c__Clostridia; o__Clostridiales	-40479.61702	52254.33216	-8783.702049
G000178255	k__Bacteria;p__Firmicutes;c__Erysipelotrichia;o__Erysipelotrichales;f__Erysipelotrichaceae;g__Turicibacter;s__Turicibacter sanguinis	425.8682193	52157.23134	41640.33996
MTB_feature_1150	#N/A	4718.971102	52124.9018	9674.193314
ASV_Feature_1063	k__Bacteria; p__Firmicutes; c__Erysipelotrichi; o__Erysipelotrichales; f__Erysipelotrichaceae; g__[Eubacterium]; s__dolichum	7155.480292	51656.51277	131239.4081
MTB_feature_904	#N/A	-4339.313868	51477.05301	7030.671141
MTB_feature_586	Fatty acid esters	15363.0335	51306.09229	14184.72588
MTB_feature_677	unclassified	-8300.689391	51229.74947	17236.72006
MTB_feature_245	1-acyl-sn-glycero-3-phosphocholines	-101809.5399	51168.23639	142053.2834
MTB_feature_1235	#N/A	5436.249572	51023.99893	6603.902757
MTB_feature_1677	unclassified	45212.91258	50909.60684	-11605.85581
MTB_feature_1257	#N/A	15887.60469	50893.167	-7125.408333
G000508965	k__Bacteria;p__Firmicutes;c__Clostridia;o__Clostridiales;f__;g__;s__Clostridiales bacterium VE202-08	-35530.68251	50803.72918	-1991.499428
MTB_feature_752	unclassified	-25744.5413	50800.1056	-16173.56316
G000436695	k__Bacteria;p__Bacteroidetes;c__Bacteroidia;o__Bacteroidales;f__Prevotellaceae;g__Prevotella;s__Prevotella sp. CAG:1185	-40543.52106	50684.14652	-7113.550762
ASV_Feature_1244	k__Bacteria; p__Firmicutes; c__Clostridia; o__Clostridiales; f__Lachnospiraceae; g__Coprococcus; s__	-66485.37283	50411.38648	-34744.10802
MTB_feature_2542	#N/A	-20957.70114	50132.11241	-1047.912411
MTB_feature_2322	#N/A	439629.6115	50121.03501	-97170.81097
G000433755	k__Bacteria;p__Firmicutes;c__Clostridia;o__Clostridiales;f__Clostridiaceae;g__Clostridium;s__Clostridium sp. CAG:465	-116992.0068	50061.59889	-142606.8678
ASV_Feature_92	k__Bacteria; p__Firmicutes; c__Clostridia; o__Clostridiales; f__Lachnospiraceae; g__Anaerostipes; s__	-31202.67958	49854.41108	-13266.15112
MTB_feature_2593	#N/A	-9776.727062	49786.58406	-12717.2376
MTB_feature_661	unclassified	19646.86742	49689.65143	-19374.66574
G001941055	k__Bacteria;p__Firmicutes;c__Clostridia;o__Clostridiales;f__Ruminococcaceae;g__Ruminococcus;s__Ruminococcus sp. Zagget7	368279.1106	49530.5654	-514259.0712
ASV_Feature_135	k__Bacteria; p__Firmicutes; c__Clostridia; o__Clostridiales; f__[Mogibacteriaceae]; g__; s__	-57974.56892	49472.32171	-25552.85968
G000403255	k__Bacteria;p__Firmicutes;c__Clostridia;o__Clostridiales;f__Lachnospiraceae;g__;s__Lachnospiraceae bacterium 3-1	-26525.31832	49414.16356	3951.051235
G000735365	k__Bacteria;p__Proteobacteria;c__Gammaproteobacteria;o__Enterobacterales;f__Enterobacteriaceae;g__Kluyvera;s__Kluyvera ascorbata	169988.7023	49372.87578	-80233.43593
MTB_feature_472	Steroid esters	357122.6599	49232.10352	-25214.17637
ASV_Feature_12	k__Bacteria; p__Firmicutes; c__Clostridia; o__Clostridiales; f__Veillonellaceae; g__Dialister; s__	-970953.9883	49212.68022	-615535.3689
MTB_feature_957	unclassified	-43641.07693	49095.43245	-38966.54804
G001406695	k__Bacteria;p__Firmicutes;c__Erysipelotrichia;o__Erysipelotrichales;f__Erysipelotrichaceae;g__Erysipelatoclostridium;s__[Clostridium] innocuum	125431.3734	48908.29432	-40611.32483
MTB_feature_2139	unclassified	-188922.5312	48891.48577	-136419.5812
MTB_feature_732	#N/A	-49947.08791	48737.05093	-22345.35008
ASV_Feature_1817	k__Bacteria; p__Actinobacteria; c__Coriobacteriia; o__Coriobacteriales; f__Coriobacteriaceae; g__; s__	-84010.87158	48624.74075	2920.338084
MTB_feature_1987	#N/A	-10396.23887	48605.10988	16874.96897
MTB_feature_864	unclassified	19256.94368	48200.60318	112745.81
G001916865	k__Bacteria;p__Firmicutes;c__Negativicutes;o__Acidaminococcales;f__Acidaminococcaceae;g__Phascolarctobacterium;s__Phascolarctobacterium succinatutens	-163970.5817	48160.85708	-150173.7006
G000433915	k__Bacteria;p__Firmicutes;c__Clostridia;o__Clostridiales;f__Clostridiaceae;g__Clostridium;s__Clostridium sp. CAG:793	-42208.44277	48125.88895	-32941.55993
G000686665	k__Bacteria;p__Firmicutes;c__Erysipelotrichia;o__Erysipelotrichales;f__Erysipelotrichaceae;g__Erysipelatoclostridium;s__[Clostridium] saccharogumia	-27723.5189	47830.29112	-2568.33074
G000247895	k__Bacteria;p__Proteobacteria;c__Gammaproteobacteria;o__Enterobacterales;f__Enterobacteriaceae;g__Raoultella;s__Raoultella ornithinolytica	230022.6509	47774.1006	-70365.53784
MTB_feature_1744	#N/A	-3514.452537	47557.46032	-25393.49342
MTB_feature_1034	unclassified	-33102.02859	47548.0468	-105156.2551
MTB_feature_1274	#N/A	9717.071294	47305.07715	-1578.402627
MTB_feature_734	#N/A	-42550.72197	47219.32057	-37999.3219
MTB_feature_524	Dipeptides	-82347.04802	47047.20845	-6851.955548
MTB_feature_1194	unclassified	-12487.53937	46983.65636	4710.860012
ASV_Feature_631	k__Bacteria; p__Firmicutes; c__Clostridia; o__Clostridiales; f__Ruminococcaceae; g__; s__	-55160.54654	46978.85526	-27990.73549
MTB_feature_223	unclassified	-6214.854706	46926.02065	19852.32736
MTB_feature_191	unclassified	-30853.4931	46872.25037	-13348.38171
MTB_feature_650	unclassified	-126800.8742	46841.57812	-42685.85264
ASV_Feature_273	k__Bacteria; p__Proteobacteria; c__Gammaproteobacteria; o__Enterobacteriales; f__Enterobacteriaceae	273807.4366	46793.06069	11165.95905
ASV_Feature_6476	k__Bacteria; p__Tenericutes; c__Mollicutes; o__RF39; f__; g__; s__	-30826.82201	46634.17731	-25762.88738
MTB_feature_75	Long-chain fatty acids	-345309.2229	46532.96049	-303049.7702
G000188175	k__Bacteria;p__Firmicutes;c__Negativicutes;o__Acidaminococcales;f__Acidaminococcaceae;g__Phascolarctobacterium;s__Phascolarctobacterium succinatutens	-153688.3029	46487.57585	-124579.8801
MTB_feature_1242	#N/A	-22583.09277	46422.47927	-21064.96085
MTB_feature_1253	#N/A	19289.38828	46373.23181	11135.52311
MTB_feature_471	unclassified	158968.3925	46000.79692	6882.865471
MTB_feature_2165	unclassified	-18205.57616	45929.02715	-19355.69751
G001405015	k__Bacteria;p__Firmicutes;c__Clostridia;o__Clostridiales;f__Clostridiaceae;g__Clostridium;s__Clostridium disporicum	2396.140552	45786.33114	18325.14841
MTB_feature_624	unclassified	-15494.66101	45716.57013	-23893.03452
ASV_Feature_465	k__Bacteria; p__Firmicutes; c__Clostridia; o__Clostridiales; f__Ruminococcaceae; g__Ruminococcus; s__	-18034.63901	45558.13882	-1656.914165
MTB_feature_500	Coumarins and derivatives	-42368.92962	45350.33512	-28379.18851
MTB_feature_2240	Stilbenes	-19910.81706	45296.54923	1708.646676
MTB_feature_1199	#N/A	45868.51789	45261.14005	-30119.18733
MTB_feature_506	#N/A	-71102.27387	45180.64934	-117459.3594
MTB_feature_1581	unclassified	-3859.651116	45139.18296	-10284.42652
MTB_feature_879	unclassified	-16618.77501	44932.66233	75052.93124
MTB_feature_2717	unclassified	-17113.1166	44809.17328	11471.58639
MTB_feature_1421	Diphenylmethanes	-23815.67949	44343.94295	2648.992628
MTB_feature_681	#N/A	-44871.98827	44331.47249	-38672.42572
MTB_feature_214	unclassified	-111968.0104	44252.68123	-59261.90942
MTB_feature_68	#N/A	69672.6505	43974.68148	-55153.63659
MTB_feature_727	#N/A	-28436.22405	43900.26991	-18709.93155
G000403455	k__Bacteria;p__Firmicutes;c__Clostridia;o__Clostridiales;f__Lachnospiraceae;g__Dorea;s__Dorea sp. 5-2	-31558.34083	43857.37113	-6109.699729
MTB_feature_498	Fatty aldehydes	-33890.92445	43814.78297	-46956.81019
MTB_feature_96	#N/A	23399.31871	43738.84803	3078.145944
MTB_feature_2241	unclassified	-17271.67407	43570.95205	5623.101798
MTB_feature_1125	Steroid esters	4544.357821	43365.31389	120815.5357
ASV_Feature_53	k__Bacteria; p__Firmicutes; c__Clostridia; o__Clostridiales; f__Ruminococcaceae; g__Butyricicoccus; s__pullicaecorum	-51287.7191	43338.74468	-49031.08299
ASV_Feature_949	k__Bacteria; p__Firmicutes; c__Erysipelotrichi; o__Erysipelotrichales; f__Erysipelotrichaceae; g__[Eubacterium]; s__dolichum	-26223.55749	43034.31102	152481.3008
MTB_feature_2486	#N/A	292731.3314	43033.84041	-77105.33279
ASV_Feature_6081	k__Bacteria; p__Firmicutes; c__Clostridia; o__Clostridiales; f__Ruminococcaceae; g__; s__	-38226.03237	42986.29965	-25935.25528
G000434055	k__Bacteria;p__Firmicutes;c__Clostridia;o__Clostridiales;f__Ruminococcaceae;g__Ruminococcus;s__Ruminococcus sp. CAG:488	-39773.3581	42913.54523	-29305.00175
MTB_feature_737	#N/A	-19836.78921	42906.954	-35018.7142
MTB_feature_1696	unclassified	-80003.5568	42817.50516	-120267.8689
MTB_feature_435	Trihydroxy bile acids, alcohols and derivatives	657857.998	42726.59458	-85013.42326
MTB_feature_1145	#N/A	4294.354097	42726.40148	34916.10266
MTB_feature_1835	unclassified	-220484.7953	42441.91752	123562.9384
G001553605	k__Bacteria;p__Proteobacteria;c__Deltaproteobacteria;o__Desulfovibrionales;f__Desulfovibrionaceae;g__Desulfovibrio;s__Desulfovibrio fairfieldensis	88172.86422	42407.19141	-155840.3271
MTB_feature_1029	Diphenylpyrroles	-118057.1137	42404.96107	-174024.8977
MTB_feature_1272	#N/A	7087.052202	42202.35096	-4322.372662
MTB_feature_713	unclassified	-65372.78402	41941.03821	-71774.05882
MTB_feature_483	unclassified	-51062.66898	41821.52833	48789.75698
MTB_feature_468	unclassified	-1382.80375	41816.48586	27950.58162
G000431035	k__Bacteria;p__Firmicutes;c__Clostridia;o__Clostridiales;f__Clostridiaceae;g__Clostridium;s__Clostridium sp. CAG:226	-47952.97159	41759.11879	-24535.63284
MTB_feature_1428	unclassified	-17766.32576	41619.69177	-22728.46601
MTB_feature_1277	#N/A	2565.867827	41616.55055	3564.874419
ASV_Feature_1367	k__Bacteria; p__Bacteroidetes; c__Bacteroidia; o__Bacteroidales; f__Rikenellaceae; g__; s__	-27457.93898	41557.54247	-35128.01741
MTB_feature_632	#N/A	-27076.09193	41349.01987	-6566.904787
G000821265	k__Bacteria;p__Actinobacteria;c__Coriobacteriia;o__Coriobacteriales;f__Coriobacteriaceae;g__Collinsella;s__Collinsella sp. MS5	-36865.91423	41233.37229	-16165.13825
ASV_Feature_157	k__Bacteria; p__Firmicutes; c__Clostridia; o__Clostridiales; f__Lachnospiraceae	-69456.37276	41145.63208	-50153.25754
MTB_feature_1315	Cholesterols and derivatives	25407.93923	41145.54272	9720.956908
ASV_Feature_2830	k__Bacteria; p__Actinobacteria; c__Coriobacteriia; o__Coriobacteriales; f__Coriobacteriaceae; g__Slackia; s__	-33766.0492	40931.57134	12073.40278
ASV_Feature_452	k__Bacteria; p__Firmicutes; c__Clostridia; o__Clostridiales; f__Lachnospiraceae; g__[Ruminococcus]; s__	-25012.24941	40414.01856	169211.2651
MTB_feature_1752	#N/A	-5483.632687	40376.34084	-2760.915391
G000283495	k__Bacteria;p__Firmicutes;c__Negativicutes;o__Veillonellales;f__Veillonellaceae;g__Megasphaera;s__Megasphaera elsdenii	-18431.13084	40226.93572	-16428.18795
MTB_feature_1021	unclassified	-64845.48661	40217.99596	-43398.33973
MTB_feature_1058	Harmala alkaloids	-22513.90115	40167.56754	-82203.9145
MTB_feature_1324	unclassified	8229.604455	40130.48473	22811.18455
MTB_feature_1084	#N/A	-14083.72264	40108.45959	28577.9515
MTB_feature_2434	unclassified	16752.49595	40028.73136	-30738.30062
MTB_feature_2397	unclassified	-63087.08102	40006.13085	-54122.59453
MTB_feature_2561	#N/A	-4250.70321	39979.90206	8494.945224
MTB_feature_2554	Dipeptides	-18210.26399	39755.24058	1133.551801
MTB_feature_1875	unclassified	-10863.05338	39509.89065	62748.89684
ASV_Feature_3487	k__Bacteria; p__Firmicutes; c__Clostridia; o__Clostridiales; f__; g__; s__	-22063.32736	39499.71001	-5854.287228
G000270305	k__Bacteria;p__Firmicutes;c__Clostridia;o__Clostridiales;f__Clostridiaceae;g__Clostridium;s__Clostridium sp. SY8519	-27466.5018	39487.60605	-5229.405635
MTB_feature_747	unclassified	-27609.34828	39449.00409	-30867.41014
MTB_feature_1085	#N/A	-7432.566184	39115.93996	-13049.44535
ASV_Feature_491	k__Bacteria; p__Firmicutes; c__Bacilli; o__Lactobacillales; f__Lactobacillaceae; g__Lactobacillus; s__zeae	6163.379258	39010.9842	56003.91097
ASV_Feature_58	k__Bacteria; p__Firmicutes; c__Clostridia; o__Clostridiales; f__Lachnospiraceae	-42782.78086	38893.41131	-72644.92829
MTB_feature_1976	Alpha amino acids	76831.75303	38760.82717	-44577.32232
MTB_feature_580	Hypoxanthines	15892.61016	38627.99537	40205.9114
MTB_feature_1576	unclassified	5445.991249	38215.53703	-17943.75254
MTB_feature_157	unclassified	-50278.25695	37786.68226	747.7055
G000702025	k__Bacteria;p__Firmicutes;c__Clostridia;o__Clostridiales;f__Lachnospiraceae;g__Blautia;s__Blautia schinkii	-36133.59857	37735.61332	-13097.72734
ASV_Feature_324	k__Bacteria; p__Firmicutes; c__Clostridia; o__Clostridiales; f__Ruminococcaceae	-83375.34641	37616.97416	-60345.42764
MTB_feature_1266	#N/A	4552.865905	37590.31639	-2170.617027
MTB_feature_2592	#N/A	2147.350624	37524.2967	21026.14404
MTB_feature_2396	unclassified	-67204.02466	37481.76823	-60062.74056
MTB_feature_1261	#N/A	4117.454269	37351.70586	15873.79898
ASV_Feature_662	k__Bacteria; p__Firmicutes; c__Clostridia; o__Clostridiales; f__Peptococcaceae; g__Peptococcus; s__	-30504.97246	37348.93574	-7850.984818
MTB_feature_1308	Monohydroxy bile acids, alcohols and derivatives	89467.34382	37275.41953	-46492.14119
MTB_feature_2354	unclassified	-32932.99617	37226.12491	-22295.22248
MTB_feature_720	Bile acids, alcohols and derivatives	-36740.83333	37205.8794	-60624.83952
MTB_feature_1504	#N/A	-50400.56114	37144.18225	-75257.36422
G000786575	k__Bacteria;p__Bacteroidetes;c__Bacteroidia;o__Bacteroidales;f__Rikenellaceae;g__Alistipes;s__Alistipes inops	-41570.57823	36977.39531	-24880.47349
ASV_Feature_194	k__Bacteria; p__Firmicutes; c__Clostridia; o__Clostridiales; f__Lachnospiraceae; g__; s__	-26167.99939	36882.73712	-22713.40428
ASV_Feature_176	k__Bacteria; p__Actinobacteria; c__Coriobacteriia; o__Coriobacteriales; f__Coriobacteriaceae; g__Adlercreutzia; s__	-49978.19921	36786.72388	13602.065
G000403315	k__Bacteria;p__Firmicutes;c__Clostridia;o__Clostridiales;f__Lachnospiraceae;g__;s__Lachnospiraceae bacterium A2	-49324.78494	36775.68992	-35687.87833
MTB_feature_741	Acyl carnitines	57821.91244	36633.60663	78761.61131
ASV_Feature_2827	k__Bacteria; p__Firmicutes; c__Clostridia; o__Clostridiales; f__Ruminococcaceae	-34627.76332	36627.61362	-1080.530635
G000242195	k__Bacteria;p__Firmicutes;c__Erysipelotrichia;o__Erysipelotrichales;f__Erysipelotrichaceae;g__;s__Erysipelotrichaceae bacterium 21_3	119349.8242	36620.33329	-14056.40593
MTB_feature_1549	unclassified	26581.71253	36367.10603	9576.163596
MTB_feature_678	#N/A	-1359.461527	36161.62317	21586.99259
G000144625	k__Bacteria;p__Firmicutes;c__Clostridia;o__Clostridiales;f__Lachnospiraceae;g__Lachnoclostridium;s__[Clostridium] saccharolyticum	-45650.20043	36118.22957	-20665.5379
MTB_feature_1951	unclassified	33037.21933	36038.96723	22463.72021
G000297775	k__Bacteria;p__Proteobacteria;c__Betaproteobacteria;o__Burkholderiales;f__Sutterellaceae;g__Sutterella;s__Sutterella wadsworthensis	-27791.10561	35736.48105	-9188.662005
G900104605	k__Bacteria;p__Bacteroidetes;c__Bacteroidia;o__Bacteroidales;f__Rikenellaceae;g__Tidjanibacter;s__Tidjanibacter massiliensis	-44589.54721	35732.80821	-28637.39442
ASV_Feature_6477	k__Bacteria; p__Firmicutes; c__Clostridia; o__Clostridiales; f__; g__; s__	-22313.10559	35678.65473	-15866.58451
MTB_feature_1373	Xanthines	-40364.6336	35531.49547	-21688.34371
ASV_Feature_1551	k__Bacteria; p__Firmicutes; c__Clostridia; o__Clostridiales; f__Ruminococcaceae; g__Ruminococcus; s__	-12312.26659	35487.93342	-7685.892592
MTB_feature_135	#N/A	-36560.25277	35479.44522	-25487.71851
G900155395	k__Bacteria;p__Firmicutes;c__Erysipelotrichia;o__Erysipelotrichales;f__Erysipelotrichaceae;g__Merdibacter;s__Merdibacter massiliensis	-74327.653	35470.62768	-10636.4337
MTB_feature_2436	unclassified	-2829.716585	35450.79236	12391.44615
ASV_Feature_32	k__Bacteria; p__Firmicutes; c__Clostridia; o__Clostridiales; f__Lachnospiraceae; g__; s__	-39724.32928	35400.5194	-38425.6874
MTB_feature_2534	unclassified	-10881.35532	35360.9836	-4531.738822
MTB_feature_679	Dipeptides	-47418.40939	35327.51262	92780.66561
MTB_feature_1627	unclassified	-938.0009645	35284.11273	34443.62608
ASV_Feature_2137	k__Bacteria; p__Firmicutes; c__Clostridia; o__Clostridiales; f__Ruminococcaceae; g__Ruminococcus; s__	-62646.16484	35235.71781	-68899.58008
k99_4658917_9	k__Bacteria; p__Firmicutes; c__; o__; f__; g__; s__Firmicutes bacterium CAG:114	11547.54152	35121.98284	6011.08731
MTB_feature_2472	unclassified	345.7626042	35117.56278	10724.82185
MTB_feature_1048	unclassified	-21801.30578	35079.83857	-2174.465552
MTB_feature_986	#N/A	77792.98701	35014.95312	-34410.35607
MTB_feature_2464	unclassified	-3239.884629	35006.13771	-3162.798661
k99_9018787_1	k__Bacteria; p__Firmicutes; c__Clostridia; o__Clostridiales; f__Lachnospiraceae; g__Blautia; s__Blautia obeum	19427.66122	34995.17796	21736.01122
MTB_feature_1849	unclassified	-21909.33961	34927.99294	60001.59985
G001486165	k__Bacteria;p__Firmicutes;c__Clostridia;o__Clostridiales;f__Ruminococcaceae;g__Bittarella;s__Bittarella massiliensis	-47603.00761	34894.00405	-4198.754499
ASV_Feature_664	k__Bacteria; p__Firmicutes; c__Clostridia; o__Clostridiales; f__Lachnospiraceae; g__; s__	-22936.50216	34841.53175	70022.335
ASV_Feature_88	k__Bacteria; p__Firmicutes; c__Clostridia; o__Clostridiales; f__Ruminococcaceae; g__Oscillospira; s__	-31141.73828	34835.71158	-20222.82697
ASV_Feature_87	k__Bacteria; p__Firmicutes; c__Clostridia; o__Clostridiales; f__Lachnospiraceae	-47112.6511	34654.25057	-38876.89902
MTB_feature_633	unclassified	-2822.363311	34624.04688	4006.741877
MTB_feature_1566	unclassified	11351.29663	34516.42675	-22641.61679
ASV_Feature_6030	k__Bacteria; p__Firmicutes; c__Clostridia; o__Clostridiales; f__Lachnospiraceae; g__; s__	-17785.47903	34515.04112	-4575.203693
ASV_Feature_1807	k__Bacteria; p__Bacteroidetes; c__Bacteroidia; o__Bacteroidales; f__[Paraprevotellaceae]; g__; s__	-12557.2413	34444.64866	6673.19123
MTB_feature_1082	unclassified	557.0760835	34381.90614	21893.66373
ASV_Feature_1816	k__Bacteria; p__Firmicutes; c__Clostridia; o__Clostridiales; f__Ruminococcaceae; g__Gemmiger; s__formicilis	-15208.76525	34344.5621	1193.402729
MTB_feature_654	N-acylethanolamines	164296.6905	34327.68405	182157.5008
G000431435	k__Bacteria;p__Firmicutes;c__Negativicutes;o__Veillonellales;f__Veillonellaceae;g__Veillonella;s__Veillonella sp. CAG:933	-27880.88419	34318.63329	19972.30416
ASV_Feature_1546	k__Bacteria; p__Proteobacteria; c__Deltaproteobacteria; o__Desulfovibrionales; f__Desulfovibrionaceae; g__Desulfovibrio; s__	-26271.20309	33976.15528	39285.69286
G000296385	k__Bacteria;p__Firmicutes;c__Clostridia;o__Clostridiales;f__Lachnospiraceae;g__Lachnoanaerobaculum;s__Lachnoanaerobaculum sp. OBRC5-5	-50030.11663	33825.59395	-39844.3118
MTB_feature_474	unclassified	53009.43834	33804.55797	-16278.55732
MTB_feature_1623	unclassified	21832.6941	33760.50929	-21661.38865
MTB_feature_1083	unclassified	-19390.09326	33749.14839	494.3342318
k99_2268382_1	k__Bacteria; p__Firmicutes; c__Clostridia; o__Clostridiales; f__Lachnospiraceae; g__Fusicatenibacter; s__Fusicatenibacter saccharivorans	-5107.533498	33542.84396	-10401.02189
MTB_feature_1333	unclassified	16557.70694	33533.24285	6067.797435
MTB_feature_619	unclassified	-52691.48208	33343.27646	-63076.60619
ASV_Feature_111	k__Bacteria; p__Firmicutes; c__Clostridia; o__Clostridiales; f__; g__; s__	-33047.82605	33060.23941	-29471.70399
ASV_Feature_1310	k__Bacteria; p__Firmicutes; c__Clostridia; o__Clostridiales; f__Lachnospiraceae; g__Dorea; s__	-7397.139231	32921.5843	60744.65065
ASV_Feature_2486	k__Bacteria; p__Firmicutes; c__Clostridia; o__Clostridiales; f__Ruminococcaceae; g__Ruminococcus; s__	-216927.4481	32790.2851	78948.80091
ASV_Feature_100	k__Bacteria; p__Firmicutes; c__Clostridia; o__Clostridiales; f__Ruminococcaceae; g__; s__	-24960.58968	32788.86066	-71515.40463
ASV_Feature_7878	k__Bacteria; p__Tenericutes; c__Mollicutes; o__RF39; f__; g__; s__	-27086.65862	32618.76828	-15905.31651
MTB_feature_1524	unclassified	102523.4585	32537.41617	-60389.27768
MTB_feature_359	unclassified	-177768.3504	32532.14733	233926.6658
ASV_Feature_1247	k__Bacteria; p__Firmicutes; c__Clostridia; o__Clostridiales; f__Lachnospiraceae; g__Blautia; s__	-23780.1677	32364.42054	8086.429002
ASV_Feature_7761	k__Bacteria; p__Firmicutes; c__Clostridia; o__Clostridiales; f__Ruminococcaceae; g__; s__	-3104.685673	32314.277	4373.343421
MTB_feature_19	unclassified	-44451.86727	32296.31389	-61179.32217
MTB_feature_578	Xanthines	-16297.25001	32183.36884	-27017.84498
G000435995	k__Bacteria;p__Firmicutes;c__;o__;f__;g__;s__Firmicutes bacterium CAG:137	-44542.08345	32053.06606	-54401.69278
ASV_Feature_7618	k__Bacteria; p__Firmicutes; c__Clostridia; o__Clostridiales; f__Lachnospiraceae; g__Dorea; s__	72862.30148	32043.73591	8124.537831
MTB_feature_635	unclassified	-5159.703098	32016.17957	32042.41817
G000424025	k__Bacteria;p__Firmicutes;c__Clostridia;o__Clostridiales;f__Clostridiaceae;g__Clostridium;s__Clostridium paraputrificum	102097.9103	31681.66781	66685.05639
k99_801702_1	k__Bacteria; p__Firmicutes; c__Clostridia; o__Clostridiales; f__Lachnospiraceae; g__Roseburia; s__Roseburia sp. CAG:471	-26603.54942	31557.6571	-2601.762585
MTB_feature_1646	Lineolic acids and derivatives	-6601.943394	31479.46523	9408.64446
MTB_feature_2463	#N/A	3910.037632	31236.99653	9274.762121
G000953275	k__Bacteria;p__Firmicutes;c__Clostridia;o__Clostridiales;f__Peptostreptococcaceae;g__Clostridioides;s__Clostridioides difficile	-9944.995801	31214.06029	11125.723
MTB_feature_91	unclassified	4366.028082	31201.46594	-73902.89034
G000009205	k__Bacteria;p__Firmicutes;c__Clostridia;o__Clostridiales;f__Peptostreptococcaceae;g__Clostridioides;s__Clostridioides difficile	-10015.96561	31165.76863	11003.3517
MTB_feature_1275	#N/A	609.4602302	31126.77479	4419.896162
MTB_feature_718	unclassified	-49977.86832	31116.34192	-69192.99992
k99_9377951_1	k__Bacteria; p__Firmicutes; c__Clostridia; o__Clostridiales; f__Lachnospiraceae; g__Fusicatenibacter; s__Fusicatenibacter saccharivorans	-3851.534014	31072.59144	-6905.53579
G000373885	k__Bacteria;p__Firmicutes;c__Clostridia;o__Clostridiales;f__Lachnospiraceae;g__Blautia;s__Blautia producta	97331.69307	31019.31702	128896.4005
ASV_Feature_1242	k__Bacteria; p__Firmicutes; c__Clostridia; o__Clostridiales; f__Lachnospiraceae; g__Clostridium; s__colinum	-39356.72139	31004.22974	56104.65493
G000765215	k__Bacteria;p__Firmicutes;c__Clostridia;o__Clostridiales;f__Eubacteriaceae;g__Eubacterium;s__Eubacterium sp. ER2	-65478.54918	30943.14611	33880.20684
ASV_Feature_2069	k__Bacteria; p__Bacteroidetes; c__Bacteroidia; o__Bacteroidales; f__Rikenellaceae; g__; s__	-28396.29444	30893.49057	-12458.46575
ASV_Feature_313	k__Bacteria; p__Firmicutes; c__Clostridia; o__Clostridiales; f__; g__; s__	-87959.82813	30808.42237	-7173.866147
ASV_Feature_1652	k__Bacteria; p__Bacteroidetes; c__Bacteroidia; o__Bacteroidales; f__[Paraprevotellaceae]; g__Paraprevotella; s__	-186154.4879	30778.40464	-181138.6703
MTB_feature_606	unclassified	-42648.99161	30686.95335	-15374.57421
MTB_feature_1422	Benzodioxoles	-31410.00292	30541.4631	-24397.06709
MTB_feature_1208	#N/A	18892.54735	30416.92043	-683.3229175
ASV_Feature_2572	k__Bacteria; p__Tenericutes; c__Mollicutes; o__RF39; f__; g__; s__	-40663.41318	30319.92487	6286.649458
MTB_feature_2439	unclassified	453.2022856	30275.15741	6498.414822
G000403845	k__Bacteria;p__Firmicutes;c__Clostridia;o__Clostridiales;f__Eubacteriaceae;g__Eubacterium;s__Eubacterium sp. 14-2	-10053.42216	30102.275	10083.59061
MTB_feature_959	unclassified	-26590.16479	29806.50999	-23900.01843
ASV_Feature_5626	k__Bacteria; p__Firmicutes; c__Clostridia; o__Clostridiales; f__; g__; s__	-17664.14071	29676.13656	-5824.585236
MTB_feature_1749	unclassified	-2950.198806	29623.19364	-39321.02189
MTB_feature_1846	unclassified	-54108.88293	29563.17032	75320.03655
MTB_feature_731	unclassified	-53341.50135	29560.86227	-50744.46866
MTB_feature_1326	unclassified	1056.032753	29556.53512	-807.6371581
ASV_Feature_726	k__Bacteria; p__Firmicutes; c__Clostridia; o__Clostridiales; f__; g__; s__	-47305.03462	29460.72469	-45609.82377
MTB_feature_1922	Diphenylmethanes	33242.5785	29278.80916	23080.82509
MTB_feature_2549	Monohydroxy bile acids, alcohols and derivatives	-6542.836943	29154.42292	865.8973727
ASV_Feature_649	k__Bacteria; p__Actinobacteria; c__Coriobacteriia; o__Coriobacteriales; f__Coriobacteriaceae; g__; s__	-53105.33394	29111.5359	-6288.884268
ASV_Feature_2695	k__Bacteria; p__Firmicutes; c__Clostridia; o__Clostridiales; f__Ruminococcaceae	-20547.21602	28970.48228	-2871.9551
ASV_Feature_764	k__Bacteria; p__Firmicutes; c__Clostridia; o__Clostridiales; f__Ruminococcaceae; g__; s__	-9060.135783	28969.55181	60711.23473
ASV_Feature_6203	k__Bacteria; p__Firmicutes; c__Clostridia; o__Clostridiales; f__Ruminococcaceae; g__Faecalibacterium; s__prausnitzii	-3793.888625	28876.07157	24626.7625
MTB_feature_194	unclassified	-113915.8869	28838.91295	-79475.24637
MTB_feature_2125	unclassified	34406.42721	28836.12266	4178.009039
MTB_feature_1733	unclassified	-17045.81411	28704.6051	23557.29028
G000686145	k__Bacteria;p__Firmicutes;c__Clostridia;o__Clostridiales;f__Peptostreptococcaceae;g__;s__Peptostreptococcaceae bacterium VA2	9975.874617	28702.33577	33762.49443
ASV_Feature_254	k__Bacteria; p__Firmicutes; c__Clostridia; o__Clostridiales; f__Ruminococcaceae; g__; s__	-29382.27586	28691.79014	-63656.28291
MTB_feature_627	Beta amino acids and derivatives	-39022.10877	28577.23916	-8117.000358
G000248095	k__Bacteria;p__Firmicutes;c__Bacilli;o__Lactobacillales;f__Lactobacillaceae;g__Lactobacillus;s__Lactobacillus mucosae	67194.25589	28563.64327	-15706.52756
MTB_feature_884	unclassified	-4559.045175	28563.20002	17305.436
k99_2363601_1	k__Bacteria; p__Firmicutes; c__Clostridia; o__Clostridiales; f__Ruminococcaceae; g__Ruminococcus; s__Ruminococcus sp. CAG:17	-19332.63408	28339.53297	45761.95498
MTB_feature_1536	#N/A	189896.046	28327.88415	-763.6779429
k99_495578_2	k__Bacteria; p__Firmicutes; c__Clostridia; o__Clostridiales; f__Lachnospiraceae; g__; s__[Eubacterium] rectale	-26344.31341	28259.28337	-14552.60278
k99_4131552_1	k__Bacteria; p__Firmicutes; c__Clostridia; o__Clostridiales; f__Ruminococcaceae; g__Ruminococcus; s__uncultured Ruminococcus sp.	-15132.60711	28175.39116	-10675.16542
MTB_feature_655	Dipeptides	-39783.45235	28170.88947	-65565.21743
ASV_Feature_3182	k__Bacteria; p__Firmicutes; c__Clostridia; o__Clostridiales; f__; g__; s__	-12914.83115	28091.56761	35178.0882
k99_5548525_1	k__Bacteria; p__Firmicutes; c__Clostridia; o__Clostridiales; f__Lachnospiraceae; g__Blautia; s__uncultured Blautia sp.	-28008.58829	28081.4951	-9570.972862
ASV_Feature_6371	k__Bacteria; p__Firmicutes; c__Clostridia; o__Clostridiales; f__[Mogibacteriaceae]; g__Mogibacterium; s__	-351.9449883	27979.38961	-29182.95389
MTB_feature_1544	unclassified	93170.68167	27912.92375	-37567.1961
MTB_feature_476	unclassified	-25172.41821	27845.86	2934.4429
MTB_feature_2176	#N/A	-28357.52977	27835.03376	-40868.89872
G000981035	k__Bacteria;p__Firmicutes;c__Clostridia;o__Clostridiales;f__Catabacteriaceae;g__Catabacter;s__Catabacter hongkongensis	-12144.43717	27804.76898	27980.48188
ASV_Feature_7882	k__Bacteria; p__Firmicutes; c__Clostridia; o__Clostridiales; f__; g__; s__	-17480.96784	27605.33023	-3758.345975
ASV_Feature_729	k__Bacteria; p__Firmicutes; c__Clostridia; o__Clostridiales; f__Ruminococcaceae; g__Ruminococcus; s__	-25734.24452	27546.58983	-6375.662136
k99_3496560_1	k__Bacteria; p__Firmicutes; c__Clostridia; o__Clostridiales; f__Lachnospiraceae; g__Fusicatenibacter; s__Fusicatenibacter saccharivorans	3807.022851	27532.02691	-9520.75318
MTB_feature_807	unclassified	-37096.30941	27456.87916	18371.71042
MTB_feature_1514	Phenylmethylamines	-33882.52995	27446.64499	-8374.36168
MTB_feature_665	Pyrazines	-40051.15758	27375.28655	-32406.73669
MTB_feature_1341	Hydroxysteroids	-481.7823598	27350.47334	-7283.622575
MTB_feature_421	unclassified	-43254.86913	27281.78538	-36828.64687
MTB_feature_664	unclassified	-30613.03843	27256.08538	-6925.197781
MTB_feature_698	unclassified	-38844.55831	27179.05073	-11733.05227
MTB_feature_652	unclassified	16404.8551	27122.09079	-1742.722824
ASV_Feature_586	k__Bacteria; p__Firmicutes; c__Clostridia; o__Clostridiales; f__Lachnospiraceae; g__Clostridium; s__clostridioforme	-3989.392903	27080.00567	41941.35603
k99_3705858_1	k__Bacteria; p__Firmicutes; c__Clostridia; o__Clostridiales; f__Eubacteriaceae; g__Eubacterium; s__Eubacterium rectale CAG:36	-6611.008839	26849.84027	-4952.535646
k99_1435491_1	k__Bacteria; p__Firmicutes; c__Clostridia; o__Clostridiales; f__Lachnospiraceae; g__Blautia; s__Blautia sp. CAG:37_48_57	14620.35401	26841.31331	-5102.540914
k99_6494352_1	k__Bacteria; p__Firmicutes; c__Clostridia; o__Clostridiales; f__Lachnospiraceae; g__Dorea; s__Dorea sp. CAG:317	85061.91262	26757.06368	7296.696295
ASV_Feature_2488	k__Bacteria; p__Firmicutes; c__Erysipelotrichi; o__Erysipelotrichales; f__Erysipelotrichaceae; g__; s__	-49420.04871	26738.37511	-54281.54866
ASV_Feature_687	k__Bacteria; p__Firmicutes; c__Clostridia; o__Clostridiales; f__Lachnospiraceae; g__Clostridium; s__clostridioforme	-4377.212307	26686.43416	-8906.67287
G000437975	k__Bacteria;p__Firmicutes;c__Clostridia;o__Clostridiales;f__Eubacteriaceae;g__Eubacterium;s__Eubacterium sp. CAG:581	-177223.7944	26634.70226	41533.48003
MTB_feature_138	unclassified	-61807.8959	26599.77701	-90867.01266
MTB_feature_31	unclassified	-63551.75534	26571.96604	-82133.10823
k99_1959388_1	k__Bacteria; p__Firmicutes; c__Clostridia; o__Clostridiales; f__Lachnospiraceae; g__Coprococcus; s__Coprococcus comes	3049.7081	26560.52684	-3723.744229
MTB_feature_966	Phenylmethylamines	-21022.06357	26530.67199	-27927.44265
MTB_feature_1799	unclassified	-28881.15086	26507.67859	3058.0206
k99_3479634_1	k__Bacteria; p__Firmicutes; c__Clostridia; o__Clostridiales; f__Lachnospiraceae; g__Anaerostipes; s__Anaerostipes hadrus	65620.44383	26499.45117	-44190.94418
MTB_feature_2247	#N/A	-15032.34372	26490.37657	3914.720201
MTB_feature_1420	Benzodioxoles	-23048.14621	26466.32631	-13079.36004
ASV_Feature_356	k__Bacteria; p__Firmicutes; c__Bacilli; o__Lactobacillales; f__Enterococcaceae; g__Enterococcus	2111216.905	26357.48387	1217132.142
G000437615	k__Bacteria;p__Firmicutes;c__Clostridia;o__Clostridiales;f__Eubacteriaceae;g__Eubacterium;s__Eubacterium dolichum CAG:375	70878.71834	26354.36754	-51909.21177
k99_490752_2	k__Bacteria; p__Firmicutes; c__Clostridia; o__Clostridiales; f__Lachnospiraceae; g__Coprococcus; s__uncultured Coprococcus sp.	-20214.60688	26256.53368	-7763.808431
MTB_feature_2142	unclassified	-21608.54192	26235.98459	24970.01016
MTB_feature_2375	#N/A	-19743.08175	26233.52273	-1016.79999
ASV_Feature_317	k__Bacteria; p__Firmicutes; c__Clostridia; o__Clostridiales; f__Lachnospiraceae; g__Coprococcus; s__	-735607.0778	26147.61645	-810853.0279
MTB_feature_725	unclassified	-93033.60995	26143.00104	-75476.67368
MTB_feature_1944	#N/A	-13529.79936	26094.87067	10708.14954
ASV_Feature_1491	k__Bacteria; p__Firmicutes; c__Clostridia; o__Clostridiales; f__Clostridiaceae; g__Clostridium; s__paraputrificum	77703.57782	26034.16379	-48003.10748
MTB_feature_871	unclassified	34132.28007	26006.79134	45683.00039
G001280875	k__Bacteria;p__Firmicutes;c__Clostridia;o__Clostridiales;f__Lachnospiraceae;g__Sellimonas;s__Sellimonas intestinalis	-46703.81539	25923.54232	113223.3638
MTB_feature_1300	unclassified	6698.964356	25876.8989	11328.64666
MTB_feature_1584	Tyrosine and derivatives	-15521.5006	25857.32809	-26266.61868
ASV_Feature_1357	k__Bacteria; p__Tenericutes; c__Mollicutes; o__RF39; f__; g__; s__	-28915.11379	25855.51305	-18446.3837
k99_3525155_1	k__Bacteria; p__Firmicutes; c__Clostridia; o__Clostridiales; f__Lachnospiraceae; g__Blautia; s__Blautia sp. CAG:37_48_57	-947.3220363	25836.09056	-7281.792004
k99_564032_2	k__Bacteria; p__Firmicutes; c__Clostridia; o__Clostridiales; f__Lachnospiraceae; g__Fusicatenibacter; s__Fusicatenibacter saccharivorans	-3044.390852	25784.9512	-9550.732181
ASV_Feature_946	k__Bacteria; p__Firmicutes; c__Clostridia; o__Clostridiales; f__Veillonellaceae; g__Phascolarctobacterium; s__	-75987.77401	25730.77767	-79835.52872
G000437015	k__Bacteria;p__Firmicutes;c__Clostridia;o__Clostridiales;f__Ruminococcaceae;g__Anaerotruncus;s__Anaerotruncus sp. CAG:390	-25532.77293	25619.50174	-18882.52088
MTB_feature_1735	unclassified	-60995.22827	25549.47096	-79485.7363
MTB_feature_396	unclassified	-176791.0017	25506.46424	-172660.0523
MTB_feature_2352	#N/A	-7374.671282	25373.94277	21800.80493
MTB_feature_1737	#N/A	3457.821252	25373.59168	-7136.230769
k99_8502526_1	k__Bacteria; p__Actinobacteria; c__Coriobacteriia; o__Coriobacteriales; f__Coriobacteriaceae; g__Collinsella; s__Collinsella sp. 4_8_47FAA	-31459.15903	25333.46668	9755.643545
MTB_feature_1228	unclassified	-21375.75455	25333.42335	25404.66405
k99_6839980_2	k__Bacteria; p__Firmicutes; c__Clostridia; o__Clostridiales; f__Lachnospiraceae; g__Blautia; s__Blautia hydrogenotrophica	-31604.22209	25289.94136	-14414.96798
k99_709855_2	k__Bacteria; p__Firmicutes; c__Clostridia; o__Clostridiales; f__Lachnospiraceae; g__Fusicatenibacter; s__Fusicatenibacter saccharivorans	7060.512081	25266.86354	-838.4917739
k99_657586_2	unknown	-23601.04316	25256.24049	-6756.372056
MTB_feature_1296	#N/A	5852.661471	25249.60326	6008.983468
G000156015	k__Bacteria;p__Firmicutes;c__Clostridia;o__Clostridiales;f__Lachnospiraceae;g__Butyrivibrio;s__Butyrivibrio crossotus	-165358.3973	25222.13232	-143386.1681
MTB_feature_1741	unclassified	-2371.277	25209.66863	1666.564319
MTB_feature_1897	Dipeptides	-58374.36167	25186.8545	-32362.21489
k99_2927187_1	k__Bacteria; p__Firmicutes; c__Clostridia; o__Clostridiales; f__Lachnospiraceae; g__Blautia; s__Blautia sp. CAG:37_48_57	-5665.876953	25160.04781	17620.46196
ASV_Feature_206	k__Bacteria; p__Firmicutes; c__Erysipelotrichi; o__Erysipelotrichales; f__Erysipelotrichaceae; g__cc_115; s__	-11034.40952	25150.54525	229526.2668
G000797495	k__Bacteria;p__Firmicutes;c__Clostridia;o__Clostridiales;f__Lachnospiraceae;g__Robinsoniella;s__Robinsoniella peoriensis	97954.70742	25146.50355	-49729.16892
ASV_Feature_377	k__Bacteria; p__Firmicutes; c__Clostridia; o__Clostridiales; f__Lachnospiraceae; g__Coprococcus; s__	-4848.291382	25129.17668	62294.24289
MTB_feature_2164	unclassified	-30068.21367	25125.65236	-24720.16306
ASV_Feature_1810	k__Bacteria; p__Bacteroidetes; c__Bacteroidia; o__Bacteroidales; f__Bacteroidaceae; g__Bacteroides; s__	-9457.778538	25123.99647	4261.066863
MTB_feature_1329	#N/A	24469.88939	25084.27944	-13875.1195
MTB_feature_1151	unclassified	16298.43874	25049.06999	4640.006149
k99_10193124_2	k__Bacteria; p__Firmicutes; c__Clostridia; o__Clostridiales; f__Lachnospiraceae; g__Roseburia; s__Roseburia intestinalis	-9453.036734	25042.22684	-2205.669775
MTB_feature_1074	unclassified	26534.36882	25028.50293	-22277.87021
k99_2535117_1	k__Bacteria; p__Firmicutes; c__Clostridia; o__Clostridiales; f__Ruminococcaceae; g__Ruminococcus; s__Ruminococcus sp. A254.MGS-108	-39256.2021	25009.94214	-36074.36235
k99_3026741_1	k__Bacteria; p__Firmicutes; c__Clostridia; o__Clostridiales; f__Lachnospiraceae; g__Fusicatenibacter; s__Fusicatenibacter saccharivorans	-7317.912972	24968.16816	-10096.18121
k99_6637882_2	k__Bacteria; p__Firmicutes; c__Clostridia; o__Clostridiales; f__Lachnospiraceae; g__Lachnospira; s__uncultured Lachnospira sp.	-19025.31904	24949.84748	9663.556545
k99_6111847_1	k__Bacteria; p__Firmicutes; c__Clostridia; o__Clostridiales; f__Lachnospiraceae; g__; s__[Eubacterium] rectale	-19748.17669	24936.61727	-29647.19277
k99_5292216_1	k__Bacteria; p__Firmicutes; c__Clostridia; o__Clostridiales; f__Lachnospiraceae; g__Dorea; s__Dorea longicatena	964.7122176	24865.99561	-6135.97271
k99_2624382_1	k__Bacteria; p__Firmicutes; c__Clostridia; o__Clostridiales; f__Clostridiaceae; g__Hungatella; s__Hungatella hathewayi	5061.213146	24805.37528	-20328.10148
MTB_feature_2275	3-hydroxysteroids	-20516.66724	24802.35849	-2121.366805
k99_2934319_1	k__Bacteria; p__Firmicutes; c__Clostridia; o__Clostridiales; f__Lachnospiraceae; g__Fusicatenibacter; s__Fusicatenibacter saccharivorans	-2452.215834	24798.36717	-5808.658583
G001586165	k__Bacteria;p__Proteobacteria;c__Gammaproteobacteria;o__Enterobacterales;f__Hafniaceae;g__Obesumbacterium;s__Obesumbacterium proteus	82545.32221	24791.25974	-42554.39417
k99_2357583_2	k__Bacteria; p__Firmicutes; c__Clostridia; o__Clostridiales; f__Lachnospiraceae; g__Blautia; s__Blautia massiliensis	-2516.826454	24766.43167	5682.428166
MTB_feature_1025	unclassified	-35630.50969	24716.14439	-1548.826819
k99_4954870_2	k__Bacteria; p__Firmicutes; c__Clostridia; o__Clostridiales; f__Eubacteriaceae; g__Eubacterium; s__[Eubacterium] hallii	-10781.47926	24709.05366	49038.05881
k99_935762_1	k__Bacteria; p__Actinobacteria; c__Actinobacteria; o__Bifidobacteriales; f__Bifidobacteriaceae; g__Bifidobacterium; s__Bifidobacterium adolescentis	-1251.631327	24688.89706	35008.75476
MTB_feature_2146	unclassified	-10896.94275	24652.40757	-11639.66613
MTB_feature_1763	unclassified	-2469.56721	24649.11274	3515.753806
G000379525	k__Bacteria;p__Proteobacteria;c__Gammaproteobacteria;o__Chromatiales;f__Chromatiaceae;g__Lamprocystis;s__Lamprocystis purpurea	65538.03062	24607.86646	-49584.80579
MTB_feature_913	#N/A	-3024.742234	24605.63878	-11238.4892
MTB_feature_2645	#N/A	-14158.53136	24602.20503	-4970.445238
MTB_feature_2395	#N/A	-71808.61127	24436.77121	-71500.13334
MTB_feature_1241	#N/A	-1827.665215	24422.73407	-13214.0624
MTB_feature_452	unclassified	-18283.93033	24332.20617	5142.877895
MTB_feature_509	unclassified	-64631.2623	24307.6849	-81727.02043
MTB_feature_2546	Carboximidic acids	-7226.245102	24252.16666	-6004.844594
ASV_Feature_1130	k__Bacteria; p__Firmicutes; c__Clostridia; o__Clostridiales; f__Ruminococcaceae; g__Faecalibacterium; s__prausnitzii	-12728.21165	24217.5457	-464.3340762
MTB_feature_746	#N/A	-28270.44434	24200.55486	-20747.37027
MTB_feature_227	unclassified	-44409.52763	24181.40098	3394.938695
G001916635	k__Bacteria;p__Firmicutes;c__;o__;f__;g__;s__Firmicutes bacterium CAG:137_57_8	-27344.63719	24115.40084	-28028.86938
MTB_feature_963	unclassified	-17646.49338	24101.27032	-48136.36802
G000154225	k__Bacteria;p__Actinobacteria;c__Actinobacteria;o__Actinomycetales;f__Actinomycetaceae;g__Actinomyces;s__Actinomyces odontolyticus	12740.87383	24091.63496	38079.27035
k99_4551239_1	k__Bacteria; p__Firmicutes; c__Clostridia; o__Clostridiales; f__Lachnospiraceae; g__Fusicatenibacter; s__Fusicatenibacter saccharivorans	5068.00039	24072.06534	-1142.339661
k99_5961097_1	k__Bacteria; p__Firmicutes; c__Clostridia; o__Clostridiales; f__Clostridiaceae; g__Hungatella; s__Hungatella hathewayi	-2807.39289	24052.5889	-25559.05669
ASV_Feature_5532	k__Bacteria; p__Firmicutes; c__Clostridia; o__Clostridiales; f__Lachnospiraceae; g__; s__	-12022.65172	23979.46925	-1493.105807
k99_6098496_1	k__Bacteria; p__Actinobacteria; c__Actinobacteria; o__Bifidobacteriales; f__Bifidobacteriaceae; g__Bifidobacterium; s__Bifidobacterium adolescentis	-10061.59934	23965.83003	27481.94114
k99_2387792_1	k__Bacteria; p__Firmicutes; c__Clostridia; o__Clostridiales; f__Lachnospiraceae; g__Fusicatenibacter; s__Fusicatenibacter saccharivorans	-370.1604124	23957.04829	-4210.392367
k99_302059_1	k__Bacteria; p__Firmicutes; c__Clostridia; o__Clostridiales; f__Lachnospiraceae; g__Fusicatenibacter; s__Fusicatenibacter saccharivorans	1252.415081	23895.04408	-1019.376515
k99_6527708_1	k__Bacteria; p__Firmicutes; c__Clostridia; o__Clostridiales; f__Lachnospiraceae; g__Fusicatenibacter; s__Fusicatenibacter saccharivorans	-77.59748201	23889.71905	-3785.118164
ASV_Feature_1982	k__Bacteria; p__Firmicutes; c__Clostridia; o__Clostridiales; f__Lachnospiraceae; g__Dorea; s__	-2003.57565	23847.86722	45279.85135
k99_5242986_1	k__Bacteria; p__Firmicutes; c__Clostridia; o__Clostridiales; f__Lachnospiraceae; g__Blautia; s__Blautia sp. Marseille-P2398	19655.83485	23819.87614	9436.714716
MTB_feature_2323	unclassified	-30275.98686	23808.89984	-6763.568312
k99_1735231_1	k__Bacteria; p__Firmicutes; c__Clostridia; o__Clostridiales; f__Lachnospiraceae; g__Fusicatenibacter; s__Fusicatenibacter saccharivorans	1872.854449	23800.86427	-8815.751733
k99_6364918_1	k__Bacteria; p__Firmicutes; c__Clostridia; o__Clostridiales; f__Lachnospiraceae; g__Fusicatenibacter; s__Fusicatenibacter saccharivorans	-1152.592048	23777.4397	-6264.087207
k99_88041_1	k__Bacteria; p__Firmicutes; c__Clostridia; o__Clostridiales; f__Lachnospiraceae; g__Fusicatenibacter; s__Fusicatenibacter saccharivorans	9522.387651	23749.20996	2285.8886
ASV_Feature_1364	k__Bacteria; p__Firmicutes; c__Clostridia; o__Clostridiales; f__Ruminococcaceae; g__; s__	-12588.36149	23744.03763	-6082.691466
MTB_feature_2653	unclassified	18537.38324	23738.66042	5748.471443
k99_4084758_1	k__Bacteria; p__Firmicutes; c__Clostridia; o__Clostridiales; f__Lachnospiraceae; g__Coprococcus; s__Coprococcus comes	-19326.96212	23730.18233	-13482.38833
MTB_feature_1446	unclassified	-11186.97742	23726.2964	14034.28747
k99_4253739_2	k__Bacteria; p__Firmicutes; c__Clostridia; o__Clostridiales; f__Lachnospiraceae; g__Lachnoclostridium; s__[Clostridium] glycyrrhizinilyticum	-25697.92893	23716.76747	-11630.56433
k99_8017354_1	k__Bacteria; p__Firmicutes; c__Clostridia; o__Clostridiales; f__Lachnospiraceae; g__Fusicatenibacter; s__Fusicatenibacter saccharivorans	-1107.278305	23678.08067	-4562.714581
ASV_Feature_1731	k__Bacteria; p__Firmicutes; c__Clostridia; o__Clostridiales; f__Ruminococcaceae; g__; s__	-15811.39347	23667.69128	-8031.391697
MTB_feature_2138	#N/A	-19388.06378	23658.21465	-20922.09234
k99_3526808_2	k__Bacteria; p__Firmicutes; c__Clostridia; o__Clostridiales; f__Lachnospiraceae; g__Fusicatenibacter; s__Fusicatenibacter saccharivorans	699.4648537	23565.19855	-5175.235423
k99_3705522_3	k__Bacteria; p__Firmicutes; c__Clostridia; o__Clostridiales; f__Lachnospiraceae; g__Fusicatenibacter; s__Fusicatenibacter saccharivorans	-8143.593538	23538.16741	-3782.12456
k99_67422_6	k__Bacteria; p__Firmicutes; c__Clostridia; o__Clostridiales; f__Lachnospiraceae; g__Blautia; s__uncultured Blautia sp.	-3195.858006	23528.48824	12266.03461
k99_5947860_1	k__Bacteria; p__Firmicutes; c__Clostridia; o__Clostridiales; f__Lachnospiraceae; g__Blautia; s__Blautia sp. CAG:37_48_57	478.4125937	23518.62493	-6188.044967
MTB_feature_589	unclassified	8549.913831	23477.86427	-47473.21699
k99_1737916_1	k__Bacteria; p__Firmicutes; c__Clostridia; o__Clostridiales; f__Lachnospiraceae; g__Fusicatenibacter; s__Fusicatenibacter saccharivorans	-1756.068009	23253.8222	-4800.114674
k99_6050523_1	k__Bacteria; p__Firmicutes; c__Clostridia; o__Clostridiales; f__Lachnospiraceae; g__Coprococcus; s__Coprococcus catus	-1961.566	23208.99533	-11278.0519
MTB_feature_1895	unclassified	9210.5665	23205.55907	34937.82576
MTB_feature_1593	#N/A	1497.718488	23171.56188	-26786.692
k99_4177463_1	k__Bacteria; p__Firmicutes; c__Clostridia; o__Clostridiales; f__Lachnospiraceae; g__Fusicatenibacter; s__Fusicatenibacter saccharivorans	1066.854948	23168.91434	-3783.500733
k99_9825495_1	k__Bacteria; p__Firmicutes; c__Clostridia; o__Clostridiales; f__Eubacteriaceae; g__Eubacterium; s__Eubacterium rectale CAG:36	-13935.89561	23147.11864	-1479.662836
MTB_feature_1290	#N/A	2145.022947	23117.44155	-13.25010447
k99_5533240_1	k__Bacteria; p__Firmicutes; c__Clostridia; o__Clostridiales; f__Lachnospiraceae; g__Fusicatenibacter; s__Fusicatenibacter saccharivorans	-10829.32202	23110.14895	-8079.872774
ASV_Feature_1017	k__Bacteria; p__Firmicutes; c__Clostridia; o__Clostridiales; f__[Mogibacteriaceae]; g__; s__	-37032.57933	23083.08833	-34018.03512
k99_481225_1	k__Bacteria; p__Firmicutes; c__Clostridia; o__Clostridiales; f__Lachnospiraceae; g__Blautia; s__Blautia sp. CAG:37_48_57	-1464.702037	23030.56007	-6648.406775
k99_2793436_1	k__Bacteria; p__Firmicutes; c__Clostridia; o__Clostridiales; f__Lachnospiraceae; g__Roseburia; s__Roseburia faecis	-8730.157076	23026.53654	17005.98857
MTB_feature_2442	#N/A	-1292.187914	23005.08077	6297.806686
G000434515	k__Bacteria;p__Bacteroidetes;c__Bacteroidia;o__Bacteroidales;f__Prevotellaceae;g__Prevotella;s__Prevotella sp. CAG:604	-17485.87519	23000.05726	-33577.3584
G000398925	k__Bacteria;p__Firmicutes;c__Clostridia;o__Clostridiales;f__Clostridiaceae;g__Butyricicoccus;s__Butyricicoccus pullicaecorum	-78508.36596	22989.42054	-16833.58001
G000238795	k__Bacteria;p__Proteobacteria;c__Gammaproteobacteria;o__Pasteurellales;f__Pasteurellaceae;g__Haemophilus;s__Haemophilus sputorum	90254.7659	22985.459	-14172.00199
MTB_feature_1582	unclassified	-2827.883872	22944.34913	-1484.50604
k99_7825279_1	k__Bacteria; p__Actinobacteria; c__Actinobacteria; o__Bifidobacteriales; f__Bifidobacteriaceae; g__Bifidobacterium; s__Bifidobacterium kashiwanohense	-8468.438721	22914.01124	25547.32812
MTB_feature_1864	unclassified	3250.176034	22877.30702	29340.37472
k99_494909_1	k__Bacteria; p__Firmicutes; c__Erysipelotrichia; o__Erysipelotrichales; f__Erysipelotrichaceae; g__Erysipelatoclostridium; s__[Clostridium] spiroforme	16263.42966	22863.69804	6836.142538
MTB_feature_1571	unclassified	31937.17441	22854.32853	-13120.83236
ASV_Feature_101	k__Bacteria; p__Firmicutes; c__Clostridia; o__Clostridiales; f__Ruminococcaceae; g__Oscillospira; s__	22446.89877	22821.88946	-69211.61259
k99_7607402_1	k__Bacteria; p__Firmicutes; c__Clostridia; o__Clostridiales; f__Lachnospiraceae; g__Blautia; s__Blautia massiliensis	-11685.36517	22814.47816	-6006.939499
G001049915	k__Bacteria;p__Firmicutes;c__Clostridia;o__Clostridiales;f__Ruminococcaceae;g__Drancourtella;s__Drancourtella massiliensis	-34471.09482	22809.57177	110089.0156
MTB_feature_1913	unclassified	-15404.86277	22777.38296	73785.36491
k99_51119_3	k__Bacteria; p__Firmicutes; c__Clostridia; o__Clostridiales; f__Lachnospiraceae; g__Blautia; s__uncultured Blautia sp.	-7530.328473	22773.09572	4579.947875
MTB_feature_1294	Monohydroxy bile acids, alcohols and derivatives	3121.108553	22710.50846	26196.86568
MTB_feature_626	unclassified	-4894.287353	22703.66266	-17094.68097
MTB_feature_2181	unclassified	-1301.845138	22692.82309	-4953.135189
MTB_feature_1104	#N/A	325952.6818	22680.98866	-13115.17472
k99_1970752_3	k__Bacteria; p__Firmicutes; c__; o__; f__; g__; s__Firmicutes bacterium CAG:114	-10783.55023	22667.36848	-7225.502452
MTB_feature_2267	#N/A	-9094.600503	22666.85077	7687.427088
MTB_feature_2334	unclassified	33612.19141	22620.36374	20131.94102
ASV_Feature_8171	k__Bacteria; p__Fusobacteria; c__Fusobacteriia; o__Fusobacteriales; f__Fusobacteriaceae; g__Cetobacterium; s__somerae	49718.34066	22607.57069	-79690.09958
k99_6252625_1	k__Bacteria; p__Firmicutes; c__Clostridia; o__Clostridiales; f__Clostridiaceae; g__Clostridium; s__uncultured Clostridium sp.	-2708.764534	22599.68457	-2920.170044
k99_2546068_1	k__Bacteria; p__Firmicutes; c__Clostridia; o__Clostridiales; f__Lachnospiraceae; g__; s__[Eubacterium] rectale	-22320.35916	22550.80865	-26117.40362
k99_749156_5	k__Bacteria; p__Firmicutes; c__Clostridia; o__Clostridiales; f__Lachnospiraceae; g__Roseburia; s__uncultured Roseburia sp.	-13005.56749	22513.09805	-4225.41205
MTB_feature_839	#N/A	50165.72838	22361.53127	6935.889561
MTB_feature_380	Pyrrolidinecarboxamides	-76856.54485	22325.97823	-70130.32062
k99_5024396_2	k__Bacteria; p__Firmicutes; c__Clostridia; o__Clostridiales; f__Lachnospiraceae; g__Fusicatenibacter; s__Fusicatenibacter saccharivorans	3143.324464	22314.87969	-3230.028865
G001688965	k__Bacteria;p__Firmicutes;c__Erysipelotrichia;o__Erysipelotrichales;f__Erysipelotrichaceae;g__;s__Erysipelotrichaceae bacterium I46	129581.1386	22312.49064	-14878.9027
k99_3297977_4	k__Bacteria; p__Firmicutes; c__Clostridia; o__Clostridiales; f__Lachnospiraceae; g__Fusicatenibacter; s__Fusicatenibacter saccharivorans	2760.55646	22302.89965	-4928.886094
MTB_feature_313	Purine nucleosides	-52373.39603	22300.75715	-32986.13445
MTB_feature_1425	#N/A	-6632.737786	22291.69485	1075.256222
ASV_Feature_1806	k__Bacteria; p__Bacteroidetes; c__Bacteroidia; o__Bacteroidales; f__[Paraprevotellaceae]; g__Paraprevotella; s__	-91232.56605	22237.48176	-91240.02217
MTB_feature_695	unclassified	-2585.54303	22222.82019	-4624.651699
k99_4276829_1	k__Bacteria; p__Firmicutes; c__Clostridia; o__Clostridiales; f__Lachnospiraceae; g__; s__[Eubacterium] rectale	-11441.34762	22175.63645	-5065.000343
k99_88041_2	k__Bacteria; p__Firmicutes; c__Clostridia; o__Clostridiales; f__Lachnospiraceae; g__Fusicatenibacter; s__Fusicatenibacter saccharivorans	1577.007935	22154.75302	4013.483442
k99_3079400_1	k__Bacteria; p__Firmicutes; c__Clostridia; o__Clostridiales; f__Lachnospiraceae; g__Blautia; s__Blautia obeum	14574.94733	22143.94482	9288.65417
ASV_Feature_7885	k__Bacteria; p__Tenericutes; c__Mollicutes; o__RF39; f__; g__; s__	-21778.83144	22017.93144	-1474.775864
MTB_feature_964	#N/A	-63222.19508	22004.01948	-64596.44036
ASV_Feature_77	k__Bacteria; p__Firmicutes; c__Clostridia; o__Clostridiales; f__Lachnospiraceae	-22939.3488	21964.69675	-17649.04202
ASV_Feature_1424	k__Bacteria; p__Firmicutes; c__Clostridia; o__Clostridiales; f__Ruminococcaceae; g__Anaerotruncus; s__	-1462.76146	21919.58945	21140.63583
ASV_Feature_2828	k__Bacteria; p__Firmicutes; c__Clostridia; o__Clostridiales; f__; g__; s__	-21873.12189	21866.21673	-3040.489275
ASV_Feature_276	k__Bacteria; p__Firmicutes; c__Clostridia; o__Clostridiales; f__Veillonellaceae; g__Veillonella; s__parvula	104724.8761	21858.37551	-50321.10914
ASV_Feature_4714	k__Bacteria; p__Firmicutes; c__Clostridia; o__Clostridiales	7043.848182	21849.24332	79251.54787
MTB_feature_587	unclassified	22001.97159	21776.80637	-48112.8273
MTB_feature_1925	#N/A	7336.692329	21760.55614	2914.155258
MTB_feature_2279	#N/A	-16422.45758	21730.6061	-19761.14306
MTB_feature_2339	unclassified	-8769.391184	21685.64478	19750.74597
ASV_Feature_3448	k__Bacteria; p__Firmicutes; c__Clostridia; o__Clostridiales	-11326.99738	21646.43663	-3575.9646
k99_6851392_1	k__Bacteria; p__Firmicutes; c__Clostridia; o__Clostridiales; f__Lachnospiraceae; g__Roseburia; s__Roseburia inulinivorans	-5956.724086	21631.52479	-7628.945312
k99_5491596_1	k__Bacteria; p__Firmicutes; c__Clostridia; o__Clostridiales; f__Lachnospiraceae; g__Roseburia; s__Roseburia faecis	-15468.83833	21618.3821	-1852.126858
MTB_feature_1484	Indoles	-55060.79428	21568.20447	-74416.69339
k99_6132622_1	k__Bacteria; p__Firmicutes; c__Clostridia; o__Clostridiales; f__Lachnospiraceae; g__Fusicatenibacter; s__Fusicatenibacter saccharivorans	-9691.232182	21564.42469	-1813.721745
MTB_feature_2350	unclassified	-5389.031843	21560.58003	10947.05112
k99_8879707_1	k__Bacteria; p__Firmicutes; c__Clostridia; o__Clostridiales; f__Lachnospiraceae; g__Fusicatenibacter; s__Fusicatenibacter saccharivorans	-6116.653587	21552.22192	1084.174154
G000437255	k__Bacteria;p__Firmicutes;c__Clostridia;o__Clostridiales;f__Ruminococcaceae;g__Ruminococcus;s__Ruminococcus sp. CAG:403	-97008.91583	21535.40521	-118261.5298
MTB_feature_174	unclassified	-135129.2568	21476.49459	6264.091195
k99_1616593_1	k__Bacteria; p__Firmicutes; c__Clostridia; o__Clostridiales; f__Lachnospiraceae; g__Blautia; s__uncultured Blautia sp.	-3097.833295	21463.85932	-177.039829
G000434915	k__Bacteria;p__Firmicutes;c__Clostridia;o__Clostridiales;f__Ruminococcaceae;g__Ruminococcus;s__Ruminococcus sp. CAG:563	-19776.49164	21456.3758	-8937.868438
k99_3365194_1	k__Bacteria; p__Firmicutes; c__Clostridia; o__Clostridiales; f__Lachnospiraceae; g__Fusicatenibacter; s__Fusicatenibacter saccharivorans	-5255.346947	21409.83699	-5705.446716
G000434835	k__Bacteria;p__Firmicutes;c__Clostridia;o__Clostridiales;f__Clostridiaceae;g__Clostridium;s__Clostridium sp. CAG:594	-23358.03173	21368.75828	-5423.755821
k99_568574_1	k__Bacteria; p__Firmicutes; c__Clostridia; o__Clostridiales; f__Lachnospiraceae; g__Blautia; s__Blautia sp. CAG:37_48_57	-7474.797991	21353.49029	-15858.65143
MTB_feature_1589	#N/A	-2862.100523	21316.14856	4583.754351
G000403335	k__Bacteria;p__Firmicutes;c__Clostridia;o__Clostridiales;f__Lachnospiraceae;g__;s__Lachnospiraceae bacterium COE1	-24345.40977	21308.28433	-16145.37934
k99_1794061_1	k__Bacteria; p__Firmicutes; c__Clostridia; o__Clostridiales; f__Lachnospiraceae; g__Fusicatenibacter; s__Fusicatenibacter saccharivorans	-2491.215299	21304.22046	-6851.188104
MTB_feature_1054	unclassified	52649.34351	21274.63323	-52314.14015
MTB_feature_646	#N/A	7520.300875	21271.0008	23882.58177
k99_5311753_1	k__Bacteria; p__Firmicutes; c__Clostridia; o__Clostridiales; f__Lachnospiraceae; g__Fusicatenibacter; s__Fusicatenibacter saccharivorans	-8732.991678	21268.84351	-6171.100868
MTB_feature_1279	#N/A	-5170.827657	21268.36826	899.3898462
k99_1485598_1	k__Bacteria; p__Firmicutes; c__Clostridia; o__Clostridiales; f__Lachnospiraceae; g__Fusicatenibacter; s__Fusicatenibacter saccharivorans	1229.627744	21239.91916	-8035.223721
k99_3418153_5	k__Bacteria; p__Firmicutes; c__; o__; f__; g__; s__Firmicutes bacterium CAG:227	5142.457799	21203.89564	336.5318597
MTB_feature_841	#N/A	40231.61906	21194.93182	4040.298731
G001917135	k__Bacteria;p__Proteobacteria;c__Alphaproteobacteria;o__Rhodospirillales;f__Acetobacteraceae;g__Acetobacter;s__Acetobacter sp. 46_36	-14497.58452	21193.04099	2871.548667
k99_9864154_1	k__Bacteria; p__Firmicutes; c__; o__; f__; g__; s__Firmicutes bacterium CAG:114	-9400.53098	21174.21892	-10911.08525
ASV_Feature_2063	k__Bacteria; p__Firmicutes; c__Clostridia; o__Clostridiales; f__Veillonellaceae; g__Acidaminococcus; s__	-20479.15596	21169.49638	8276.229631
ASV_Feature_2943	k__Bacteria; p__Bacteroidetes; c__Bacteroidia; o__Bacteroidales; f__Porphyromonadaceae; g__Parabacteroides; s__distasonis	-4918.03609	21145.07087	17942.53494
k99_6036709_1	k__Bacteria; p__Actinobacteria; c__Actinobacteria; o__Bifidobacteriales; f__Bifidobacteriaceae; g__Bifidobacterium; s__Bifidobacterium adolescentis	-5742.448843	21115.47194	37235.30693
MTB_feature_2068	unclassified	17628.84147	21070.68827	-5048.506009
k99_4079976_2	k__Bacteria; p__Firmicutes; c__Clostridia; o__Clostridiales; f__Lachnospiraceae; g__Roseburia; s__Roseburia sp. CAG:471	-18767.99337	21047.3206	11557.71549
k99_2295500_1	k__Bacteria; p__Firmicutes; c__Clostridia; o__Clostridiales; f__Eubacteriaceae; g__Eubacterium; s__Eubacterium ramulus	-16750.2071	21039.56076	-15284.98121
k99_2129934_2	k__Bacteria; p__Firmicutes; c__Clostridia; o__Clostridiales; f__Lachnospiraceae; g__Fusicatenibacter; s__Fusicatenibacter saccharivorans	-1634.83785	21032.74825	-6486.861174
k99_1285217_1	k__Bacteria; p__Firmicutes; c__Clostridia; o__Clostridiales; f__Lachnospiraceae; g__Roseburia; s__Roseburia intestinalis	-2438.857798	20937.39543	13588.00687
G000741715	k__Bacteria;p__Actinobacteria;c__Actinobacteria;o__Bifidobacteriales;f__Bifidobacteriaceae;g__Bifidobacterium;s__Bifidobacterium saguini	4508.176018	20908.39014	185615.3924
MTB_feature_1507	unclassified	-60299.22168	20882.64441	-43017.33137
k99_9015550_2	k__Bacteria; p__Firmicutes; c__Clostridia; o__Clostridiales; f__Ruminococcaceae; g__Ruminococcus; s__uncultured Ruminococcus sp.	4525.859639	20879.5315	-2863.472305
MTB_feature_2537	unclassified	-7478.764349	20831.34209	12721.77584
MTB_feature_1276	unclassified	5699.021984	20831.08769	-5563.88461
MTB_feature_1221	unclassified	-18767.22958	20812.57275	-3615.781719
G000156215	k__Bacteria;p__Actinobacteria;c__Coriobacteriia;o__Coriobacteriales;f__Coriobacteriaceae;g__Collinsella;s__Collinsella stercoris	-28400.26488	20772.49761	29053.25973
k99_5386500_1	k__Bacteria; p__Firmicutes; c__Clostridia; o__Clostridiales; f__Lachnospiraceae; g__Fusicatenibacter; s__Fusicatenibacter saccharivorans	-1647.842873	20708.46829	-5264.056116
k99_2971092_1	k__Bacteria; p__Firmicutes; c__Clostridia; o__Clostridiales; f__Lachnospiraceae; g__Lachnoclostridium; s__[Clostridium] saccharolyticum	-5480.804402	20676.42567	-15364.94439
k99_4230068_3	k__Bacteria; p__Firmicutes; c__Clostridia; o__Clostridiales; f__Lachnospiraceae; g__Coprococcus; s__Coprococcus comes	-12678.17463	20615.04373	-6082.392961
MTB_feature_1174	unclassified	-7898.561101	20613.81154	19578.96185
MTB_feature_1911	#N/A	-37370.60565	20554.13663	-18379.09633
MTB_feature_1679	Alpha amino acids	103810.3884	20532.07201	-46990.59425
k99_3601126_2	k__Bacteria; p__Firmicutes; c__Clostridia; o__Clostridiales; f__Lachnospiraceae; g__Blautia; s__uncultured Blautia sp.	-6962.060511	20529.51308	-24149.33369
k99_4137586_1	k__Bacteria; p__Firmicutes; c__Negativicutes; o__Veillonellales; f__Veillonellaceae; g__Megasphaera; s__Megasphaera sp. DISK 18	5064.676092	20473.83828	-41973.34589
k99_7319202_1	k__Bacteria; p__Firmicutes; c__Clostridia; o__Clostridiales; f__Lachnospiraceae; g__Fusicatenibacter; s__Fusicatenibacter saccharivorans	-190.9200819	20388.60712	-2839.360307
MTB_feature_708	unclassified	-24113.76223	20380.86006	-21107.90422
k99_3297977_3	k__Bacteria; p__Firmicutes; c__Clostridia; o__Clostridiales; f__Lachnospiraceae; g__Fusicatenibacter; s__Fusicatenibacter saccharivorans	-697.3813296	20339.69796	-2352.503894
MTB_feature_1036	#N/A	34662.33903	20329.21906	44723.187
k99_9856743_2	k__Bacteria; p__Firmicutes; c__Clostridia; o__Clostridiales; f__Eubacteriaceae; g__Eubacterium; s__uncultured Eubacterium sp.	-21371.88642	20297.39762	14238.13702
MTB_feature_599	unclassified	-24582.70501	20292.50814	-42710.01149
G000056065	k__Bacteria;p__Firmicutes;c__Bacilli;o__Lactobacillales;f__Lactobacillaceae;g__Lactobacillus;s__Lactobacillus delbrueckii;t__Lactobacillus delbrueckii subsp. bulgaricus	7692.326248	20254.62567	7182.40017
ASV_Feature_252	k__Bacteria; p__Firmicutes; c__Clostridia; o__Clostridiales; f__Christensenellaceae; g__; s__	-29367.83693	20229.69841	-22898.61524
k99_6910163_1	k__Bacteria; p__Firmicutes; c__; o__; f__; g__; s__Firmicutes bacterium CAG:114	-10660.95022	20214.04145	-15960.72514
MTB_feature_714	unclassified	-96074.62413	20212.47089	-122082.2115
MTB_feature_2144	unclassified	-2499.70554	20203.37331	2238.745409
MTB_feature_2661	unclassified	-2242.505682	20187.7242	637.1639645
G001486665	k__Bacteria;p__Firmicutes;c__Clostridia;o__Clostridiales;f__Ruminococcaceae;g__Fournierella;s__Fournierella massiliensis	-166786.0748	20163.87733	-113930.4267
k99_6737725_1	k__Bacteria; p__Firmicutes; c__; o__; f__; g__; s__Firmicutes bacterium CAG:646	17500.37825	20159.04216	16419.33602
MTB_feature_2269	unclassified	34785.85424	20116.32086	-7878.29402
MTB_feature_2141	Hydroxyquinolones	-73200.05393	20112.53234	-58005.09719
G000439105	k__Bacteria;p__Firmicutes;c__Clostridia;o__Clostridiales;f__Peptostreptococcaceae;g__Terrisporobacter;s__Terrisporobacter glycolicus	20060.68597	20045.63425	13031.58014
MTB_feature_1751	unclassified	10573.58859	20035.52363	10343.01527
k99_95551_1	k__Bacteria; p__Firmicutes; c__Clostridia; o__Clostridiales; f__Clostridiaceae; g__Hungatella; s__Hungatella hathewayi	-14342.36488	20009.30591	3876.667615
k99_9914569_1	k__Bacteria; p__Firmicutes; c__Clostridia; o__Clostridiales; f__Ruminococcaceae; g__Subdoligranulum; s__Subdoligranulum variabile	-4526.673293	19977.30364	-5400.286154
G000183585	k__Bacteria;p__Firmicutes;c__Clostridia;o__Clostridiales;f__Clostridiaceae;g__Clostridium;s__Clostridium sp. HGF2	123516.7342	19951.1168	-28194.87014
ASV_Feature_450	k__Bacteria; p__Firmicutes; c__Clostridia; o__Clostridiales; f__Lachnospiraceae; g__; s__	-10430.61793	19950.43372	6769.526853
MTB_feature_2512	#N/A	102464.046	19947.28809	-32902.30227
k99_824594_1	k__Bacteria; p__Firmicutes; c__Clostridia; o__Clostridiales; f__; g__; s__Clostridiales bacterium 41_21_two_genomes	-25116.38424	19893.50038	-17749.57836
k99_5490570_2	k__Bacteria; p__Firmicutes; c__Clostridia; o__Clostridiales; f__Ruminococcaceae; g__Faecalibacterium; s__Faecalibacterium prausnitzii	-26580.61321	19866.82487	-8434.497717
MTB_feature_1992	#N/A	-15981.67415	19866.02917	-34302.34471
MTB_feature_1372	unclassified	-4314.781764	19836.1862	-12905.02343
k99_288797_1	k__Bacteria; p__Firmicutes; c__Clostridia; o__Clostridiales; f__Ruminococcaceae; g__Subdoligranulum; s__Subdoligranulum sp. 60_17	-4473.612818	19756.92605	-37144.38968
MTB_feature_2658	Xanthines	13933.76045	19717.19073	-8690.260002
MTB_feature_1288	unclassified	11090.93689	19698.96186	26144.6063
MTB_feature_463	unclassified	15730.77269	19698.37254	26204.22084
k99_7667618_5	k__Bacteria; p__Firmicutes; c__; o__; f__; g__; s__Firmicutes bacterium CAG:114	-5914.302833	19697.1981	-9080.507914
k99_3661438_1	k__Bacteria; p__Firmicutes; c__Clostridia; o__Clostridiales; f__Clostridiaceae; g__Clostridium; s__uncultured Clostridium sp.	-4072.905301	19637.03035	-37906.59132
k99_3072405_1	k__Bacteria; p__Firmicutes; c__Clostridia; o__Clostridiales; f__Ruminococcaceae; g__Ruminococcus; s__Ruminococcus sp. 5_1_39BFAA	68560.00844	19589.78999	-27890.85615
ASV_Feature_1397	k__Bacteria; p__Firmicutes; c__Clostridia; o__Clostridiales; f__Ruminococcaceae; g__; s__	-27642.96674	19585.42146	-22881.50853
MTB_feature_2283	#N/A	-1228.875236	19568.15958	770.4856255
MTB_feature_820	Gamma amino acids and derivatives	-16289.05902	19545.91605	18445.53987
MTB_feature_365	#N/A	-101323.5353	19517.65194	-69588.05026
MTB_feature_1754	unclassified	-6281.544304	19470.58321	-2703.733026
G900103425	k__Bacteria;p__Firmicutes;c__Negativicutes;o__Veillonellales;f__Veillonellaceae;g__Allisonella;s__Allisonella histaminiformans	-29695.65356	19458.62783	-12152.41801
k99_8384058_1	k__Bacteria; p__Firmicutes; c__Clostridia; o__Clostridiales; f__Ruminococcaceae; g__Ruminococcus; s__uncultured Ruminococcus sp.	-21454.99613	19455.38772	-3176.005343
k99_9219125_2	k__Bacteria; p__Firmicutes; c__Clostridia; o__Clostridiales; f__Lachnospiraceae; g__; s__Lachnospiraceae bacterium 3-2	-519.8744785	19451.77641	7948.78074
G000364225	k__Bacteria;p__Firmicutes;c__Clostridia;o__Clostridiales;f__Eubacteriaceae;g__Eubacterium;s__Eubacterium plexicaudatum	-18892.07508	19441.24405	-14975.04474
k99_9168392_1	k__Bacteria; p__Firmicutes; c__Clostridia; o__Clostridiales; f__Lachnospiraceae; g__Blautia; s__Blautia obeum	27095.6181	19389.38062	-14254.44144
k99_976737_1	k__Bacteria; p__Firmicutes; c__Clostridia; o__Clostridiales; f__Lachnospiraceae; g__Fusicatenibacter; s__Fusicatenibacter saccharivorans	3341.159303	19388.33578	-7375.109513
G000980455	k__Bacteria;p__Firmicutes;c__Clostridia;o__Clostridiales;f__Heliobacteriaceae;g__Heliobacterium;s__Heliobacterium sp. N15.MGS-306	-36607.1212	19352.86799	-19972.73208
MTB_feature_2326	#N/A	-3125.602255	19246.854	8905.372691
k99_4635011_2	k__Bacteria; p__Firmicutes; c__; o__; f__; g__; s__Firmicutes bacterium CAG:114	-17865.73854	19245.0098	-10383.26107
MTB_feature_638	unclassified	-33251.70484	19231.4695	-45637.29312
MTB_feature_1184	unclassified	4074.066412	19218.99156	-21367.72719
k99_2548739_1	k__Bacteria; p__Firmicutes; c__Clostridia; o__Clostridiales; f__Eubacteriaceae; g__Eubacterium; s__[Eubacterium] hallii	-12312.9394	19172.85436	24629.11062
G000262545	k__Bacteria;p__Bacteroidetes;c__Bacteroidia;o__Bacteroidales;f__Prevotellaceae;g__Prevotella;s__Prevotella bivia	-127554.3081	19136.22525	-156729.7124
ASV_Feature_142	k__Bacteria; p__Proteobacteria; c__Betaproteobacteria; o__Burkholderiales; f__Oxalobacteraceae; g__Oxalobacter; s__formigenes	-34227.69396	19134.14893	-31425.01565
k99_3228187_2	k__Bacteria; p__Firmicutes; c__Clostridia; o__Clostridiales; f__Lachnospiraceae; g__Fusicatenibacter; s__Fusicatenibacter saccharivorans	1271.962625	19132.33706	-3594.290767
ASV_Feature_852	k__Bacteria; p__Firmicutes; c__Clostridia; o__Clostridiales; f__Ruminococcaceae; g__Oscillospira; s__	-9468.55448	19111.18029	-191.6470846
k99_5115571_1	k__Bacteria; p__Firmicutes; c__Clostridia; o__Clostridiales; f__Lachnospiraceae; g__Fusicatenibacter; s__Fusicatenibacter saccharivorans	-2618.136501	19087.13501	-5014.641053
k99_6001261_3	k__Bacteria; p__Firmicutes; c__Clostridia; o__Clostridiales; f__Lachnospiraceae; g__Fusicatenibacter; s__Fusicatenibacter saccharivorans	960.5114663	19080.11317	-6938.946788
G000499525	k__Bacteria;p__Firmicutes;c__Clostridia;o__Clostridiales;f__Peptostreptococcaceae;g__Romboutsia;s__[Clostridium] dakarense	6838.097403	19065.69598	22297.09779
MTB_feature_2306	unclassified	-5038.45769	19052.30034	-16075.36478
MTB_feature_109	unclassified	-30559.5102	19028.74854	2009.686203
MTB_feature_1202	#N/A	-3092.310521	19026.83294	-36354.1636
k99_6502150_1	k__Bacteria; p__Firmicutes; c__Clostridia; o__Clostridiales; f__Lachnospiraceae; g__Blautia; s__Blautia massiliensis	1251.038113	19017.43157	15152.47188
k99_4775976_1	k__Bacteria; p__Proteobacteria; c__Gammaproteobacteria; o__Enterobacterales; f__Enterobacteriaceae; g__Citrobacter; s__Citrobacter amalonaticus	184961.2333	19017.25424	-82310.48743
k99_4668525_3	k__Bacteria; p__Firmicutes; c__Clostridia; o__Clostridiales; f__Lachnospiraceae; g__; s__[Eubacterium] rectale	-7895.446792	18968.52585	3386.826719
G000403275	k__Bacteria;p__Firmicutes;c__Clostridia;o__Clostridiales;f__Lachnospiraceae;g__;s__Lachnospiraceae bacterium 28-4	-19524.48368	18853.52676	-12252.80523
k99_8042486_1	k__Bacteria; p__Proteobacteria; c__Gammaproteobacteria; o__Enterobacterales; f__Enterobacteriaceae; g__Enterobacter; s__Enterobacter hormaechei	200501.0222	18850.63806	-89127.73841
ASV_Feature_1400	k__Bacteria; p__Actinobacteria; c__Coriobacteriia; o__Coriobacteriales; f__Coriobacteriaceae; g__; s__	-16945.6323	18792.65782	202.2076575
k99_10372154_1	k__Bacteria; p__Firmicutes; c__Clostridia; o__Clostridiales; f__Lachnospiraceae; g__Blautia; s__Blautia sp. CAG:237	22219.99585	18788.78152	16457.10584
MTB_feature_1870	Dipeptides	-8047.003582	18774.98049	-8381.11909
ASV_Feature_1814	k__Bacteria; p__Bacteroidetes; c__Bacteroidia; o__Bacteroidales; f__Bacteroidaceae; g__Bacteroides; s__	-7284.817602	18756.20223	2725.729051
k99_2162572_1	k__Bacteria; p__Firmicutes; c__Clostridia; o__Clostridiales; f__Lachnospiraceae; g__Fusicatenibacter; s__Fusicatenibacter saccharivorans	-3241.421694	18753.84362	622.745183
MTB_feature_1624	Tametralines	65220.10718	18747.93571	-79218.57789
k99_3964363_1	k__Bacteria; p__Firmicutes; c__Clostridia; o__Clostridiales; f__Lachnospiraceae; g__Fusicatenibacter; s__Fusicatenibacter saccharivorans	6521.90586	18731.81698	-6424.131241
k99_8029271_1	k__Bacteria; p__Firmicutes; c__Clostridia; o__Clostridiales; f__Lachnospiraceae; g__; s__[Eubacterium] rectale	-16113.95195	18692.38153	-8864.85495
MTB_feature_1215	Bile acids, alcohols and derivatives	-3189.850262	18684.43792	-24627.82407
ASV_Feature_1388	k__Bacteria; p__Firmicutes; c__Clostridia; o__Clostridiales; f__Ruminococcaceae; g__; s__	-14968.50046	18662.69899	-10704.83104
k99_843079_4	k__Bacteria; p__Firmicutes; c__; o__; f__; g__; s__Firmicutes bacterium CAG:227	13387.10918	18639.76168	9000.564882
k99_3150331_2	k__Bacteria; p__Firmicutes; c__Clostridia; o__Clostridiales; f__Lachnospiraceae; g__Fusicatenibacter; s__Fusicatenibacter saccharivorans	573.0251651	18624.60904	-8262.415914
k99_1361496_4	k__Bacteria; p__Firmicutes; c__Clostridia; o__Clostridiales; f__Ruminococcaceae; g__Ruminococcus; s__Ruminococcus lactaris	-3825.507644	18619.58037	-6625.784237
MTB_feature_162	#N/A	122.9436516	18610.56628	-36660.68113
G000435335	k__Bacteria;p__Firmicutes;c__Clostridia;o__Clostridiales;f__Clostridiaceae;g__Clostridium;s__Clostridium sp. CAG:964	-36463.15634	18603.57013	-14746.55875
ASV_Feature_1815	k__Bacteria; p__Firmicutes; c__Bacilli; o__Lactobacillales; f__Lactobacillaceae; g__Lactobacillus; s__ruminis	-114539.3248	18593.85838	-34108.88218
MTB_feature_621	unclassified	13012.02769	18579.05795	-4307.819203
MTB_feature_1319	unclassified	14153.28615	18554.43791	26988.43679
k99_3609336_1	k__Bacteria; p__Firmicutes; c__Clostridia; o__Clostridiales; f__Ruminococcaceae; g__Ruminococcus; s__Ruminococcus callidus	-20018.38578	18498.37988	-19791.13556
ASV_Feature_6373	k__Archaea; p__Euryarchaeota; c__Methanobacteria; o__Methanobacteriales; f__Methanobacteriaceae; g__Methanosphaera; s__	-2960.881963	18377.20512	-19743.01142
k99_8978237_5	k__Bacteria; p__Firmicutes; c__Clostridia; o__Clostridiales; f__Eubacteriaceae; g__Eubacterium; s__Eubacterium sp. CAG:251	-16400.33684	18359.48803	-6897.881508
ASV_Feature_1822	k__Bacteria; p__Firmicutes; c__Clostridia; o__Clostridiales; f__Lachnospiraceae; g__[Ruminococcus]; s__	-5451.007335	18357.24765	-18145.27604
MTB_feature_1251	Carnitines	-74728.4484	18202.73031	110789.0672
ASV_Feature_127	k__Bacteria; p__Firmicutes; c__Clostridia; o__Clostridiales; f__Lachnospiraceae; g__Lachnospira; s__	-54070.22909	18195.6754	-45370.47615
MTB_feature_2683	unclassified	-8141.560142	18186.14795	-8988.783775
k99_382323_1	k__Bacteria; p__Firmicutes; c__; o__; f__; g__; s__Firmicutes bacterium CAG:170	-11493.0799	18184.04043	-1388.741956
G000735455	k__Bacteria;p__Proteobacteria;c__Gammaproteobacteria;o__Enterobacterales;f__Enterobacteriaceae;g__Yokenella;s__Yokenella regensburgei	55196.76832	18154.56422	-30510.13972
MTB_feature_1273	unclassified	37327.30464	18146.08586	6357.453421
k99_619918_2	k__Bacteria; p__Firmicutes; c__Clostridia; o__Clostridiales; f__Lachnospiraceae; g__Roseburia; s__Roseburia intestinalis	-8114.066288	18130.56476	-4149.344884
k99_3259017_1	k__Bacteria; p__Firmicutes; c__Clostridia; o__Clostridiales; f__Lachnospiraceae; g__Coprococcus; s__Coprococcus catus	-527.7772648	18094.81628	-3349.602516
k99_2927182_1	k__Bacteria; p__Firmicutes; c__Clostridia; o__Clostridiales; f__Ruminococcaceae; g__Faecalibacterium; s__Faecalibacterium prausnitzii	-1487.040853	18094.02478	-2570.574154
MTB_feature_1332	#N/A	-1266.298061	18055.12752	-10571.15698
k99_6251370_1	k__Bacteria; p__Firmicutes; c__Clostridia; o__Clostridiales; f__Lachnospiraceae; g__Fusicatenibacter; s__Fusicatenibacter saccharivorans	-3921.416669	18037.61232	-3346.852308
k99_2692414_1	k__Bacteria; p__Firmicutes; c__Clostridia; o__Clostridiales; f__Ruminococcaceae; g__Ruminiclostridium; s__[Eubacterium] siraeum	-23837.30237	17994.9809	-19037.64138
MTB_feature_2524	#N/A	-6102.775543	17986.82096	6712.346187
k99_3030050_1	k__Bacteria; p__Firmicutes; c__Clostridia; o__Clostridiales; f__Lachnospiraceae; g__; s__[Eubacterium] rectale	-11267.77617	17971.58833	598.1540768
MTB_feature_1371	#N/A	-7339.649048	17970.35328	-11749.01777
k99_655617_1	k__Bacteria; p__Firmicutes; c__; o__; f__; g__; s__Firmicutes bacterium CAG:114	-16976.95278	17965.28086	-7419.612193
MTB_feature_459	unclassified	-15792.15455	17943.74921	-8929.586024
G001042635	k__Bacteria;p__Actinobacteria;c__Actinobacteria;o__Bifidobacteriales;f__Bifidobacteriaceae;g__Bifidobacterium;s__Bifidobacterium scardovii	21460.87436	17924.29671	128801.1545
MTB_feature_1407	unclassified	-945.9408034	17908.11484	9465.712632
MTB_feature_2718	unclassified	-5783.394558	17877.36011	1165.580716
MTB_feature_2621	unclassified	-4980.081902	17855.82455	-3647.523663
MTB_feature_2242	unclassified	-8094.135819	17847.8254	232.9870387
ASV_Feature_125	k__Bacteria; p__Firmicutes; c__Clostridia; o__Clostridiales; f__Lachnospiraceae; g__Dorea; s__	-22882.86308	17822.79868	-11155.47564
k99_4749786_1	k__Bacteria; p__Firmicutes; c__Clostridia; o__Clostridiales; f__Lachnospiraceae; g__; s__Lachnospiraceae bacterium CAG:364	144224.9786	17815.91738	12887.06773
k99_8612551_1	k__Bacteria; p__Firmicutes; c__Clostridia; o__Clostridiales; f__Ruminococcaceae; g__Ruminococcus; s__uncultured Ruminococcus sp.	-30634.15459	17814.53768	-27477.78321
k99_6369361_2	k__Bacteria; p__Firmicutes; c__Clostridia; o__Clostridiales; f__Lachnospiraceae; g__Blautia; s__uncultured Blautia sp.	-4380.113274	17790.19148	5666.863301
G000164865	k__Bacteria;p__Proteobacteria;c__Gammaproteobacteria;o__Enterobacterales;f__Enterobacteriaceae;g__Enterobacter;s__Enterobacter lignolyticus	88975.66909	17763.68386	-53106.21438
ASV_Feature_749	k__Bacteria; p__Firmicutes; c__Clostridia; o__Clostridiales; f__; g__; s__	-16892.98561	17758.44722	-8522.388548
k99_1653764_1	k__Bacteria; p__Firmicutes; c__Clostridia; o__Clostridiales; f__Lachnospiraceae; g__Blautia; s__Blautia wexlerae	11035.73099	17752.36561	12528.55906
k99_1334830_1	k__Bacteria; p__Firmicutes; c__Clostridia; o__Clostridiales; f__; g__; s__Clostridiales bacterium 41_12_two_minus	-19960.6535	17714.85762	456.8758291
k99_7202290_2	k__Bacteria; p__Firmicutes; c__Clostridia; o__Clostridiales; f__Ruminococcaceae; g__Ruminococcus; s__uncultured Ruminococcus sp.	5957.008971	17689.23019	3800.553069
MTB_feature_631	unclassified	-10678.8008	17653.41568	-8747.17363
k99_4339102_1	k__Bacteria; p__Actinobacteria; c__Actinobacteria; o__Bifidobacteriales; f__Bifidobacteriaceae; g__Bifidobacterium; s__Bifidobacterium angulatum	-4738.442013	17569.32536	46830.44934
k99_325219_1	k__Bacteria; p__Firmicutes; c__Clostridia; o__Clostridiales; f__Eubacteriaceae; g__Eubacterium; s__Eubacterium sp. 38_16	-4987.567128	17529.88147	5817.077769
k99_890477_1	k__Bacteria; p__Firmicutes; c__Clostridia; o__Clostridiales; f__Clostridiaceae; g__Clostridium; s__Clostridium sp. CAG:510	-18393.30481	17521.82016	-10011.89485
G000403395	k__Bacteria;p__Firmicutes;c__Clostridia;o__Clostridiales;f__Ruminococcaceae;g__Anaerotruncus;s__Anaerotruncus sp. G3(2012)	-39514.73374	17507.91102	-24963.32908
MTB_feature_2363	#N/A	-4002.113345	17500.28867	8251.941049
k99_6166853_1	k__Bacteria; p__Firmicutes; c__Clostridia; o__Clostridiales; f__Ruminococcaceae; g__Ruminococcus; s__uncultured Ruminococcus sp.	-22605.58548	17480.08469	-21114.49419
G001297765	k__Bacteria;p__Proteobacteria;c__Gammaproteobacteria;o__Enterobacterales;f__Enterobacteriaceae;g__Trabulsiella;s__Trabulsiella odontotermitis	70196.01394	17453.97914	-44456.55516
k99_1953934_1	k__Bacteria; p__Firmicutes; c__Clostridia; o__Clostridiales; f__Ruminococcaceae; g__Faecalibacterium; s__Faecalibacterium prausnitzii	-25317.34527	17434.24301	1413.492777
k99_9631613_1	k__Bacteria; p__Firmicutes; c__Clostridia; o__Clostridiales; f__Lachnospiraceae; g__Blautia; s__uncultured Blautia sp.	-3175.452483	17387.09641	2365.510667
MTB_feature_1159	Oligopeptides	-13640.20051	17367.56597	-14350.09853
k99_5772252_1	k__Bacteria; p__Firmicutes; c__Clostridia; o__Clostridiales; f__Lachnospiraceae; g__Roseburia; s__Roseburia faecis	-9833.529069	17351.27308	-2787.237543
k99_9850538_1	k__Bacteria; p__Proteobacteria; c__Gammaproteobacteria; o__Enterobacterales; f__Enterobacteriaceae; g__Citrobacter; s__Citrobacter freundii	166363.2707	17334.635	-70495.01357
k99_3700013_1	k__Bacteria; p__Firmicutes; c__Clostridia; o__Clostridiales; f__Lachnospiraceae; g__Fusicatenibacter; s__Fusicatenibacter saccharivorans	1674.786353	17326.4482	-8477.208742
MTB_feature_1855	unclassified	-13277.03557	17303.88925	36396.61859
k99_189756_1	k__Bacteria; p__Firmicutes; c__Clostridia; o__Clostridiales; f__Lachnospiraceae; g__Roseburia; s__Roseburia faecis	-17403.30776	17245.66779	-6670.70233
k99_7275063_1	k__Bacteria; p__Firmicutes; c__Clostridia; o__Clostridiales; f__Ruminococcaceae; g__Ruminococcus; s__Ruminococcus sp. UNK.MGS-30	-15817.40576	17210.9908	-25030.72161
MTB_feature_1742	unclassified	-5213.913295	17175.22274	-14478.07163
k99_4221415_1	k__Bacteria; p__Firmicutes; c__Clostridia; o__Clostridiales; f__Clostridiaceae; g__Clostridium; s__uncultured Clostridium sp.	-399.0972708	17122.02892	-11772.12362
k99_5802485_1	k__Bacteria; p__Firmicutes; c__Clostridia; o__Clostridiales; f__Lachnospiraceae; g__Roseburia; s__Roseburia faecis	-18212.42585	17106.42821	45.79076052
k99_9338644_1	k__Bacteria; p__Firmicutes; c__Clostridia; o__Clostridiales; f__Lachnospiraceae; g__Lachnoclostridium; s__[Clostridium] glycyrrhizinilyticum	-3377.508911	17082.89829	-5032.363796
k99_629263_2	k__Bacteria; p__Firmicutes; c__Clostridia; o__Clostridiales; f__; g__; s__Clostridiales bacterium 41_12_two_minus	-5158.299598	17077.06326	-7382.117117
k99_4680645_1	k__Bacteria; p__Firmicutes; c__Clostridia; o__Clostridiales; f__Lachnospiraceae; g__Coprococcus; s__Coprococcus eutactus	-14631.78173	17058.79143	-2024.513702
G000158655	k__Bacteria;p__Firmicutes;c__Clostridia;o__Clostridiales;f__Ruminococcaceae;g__Ruminiclostridium;s__[Clostridium] methylpentosum	-41990.04121	17040.17151	9840.278742
k99_898546_1	k__Bacteria; p__Firmicutes; c__Clostridia; o__Clostridiales; f__Lachnospiraceae; g__Blautia; s__Blautia sp. CAG:37_48_57	-866.6148205	17037.05473	-6820.154636
MTB_feature_2644	unclassified	-17192.65783	16986.79135	-10790.85808
G000437055	k__Archaea;p__Euryarchaeota;c__Methanobacteria;o__Methanobacteriales;f__Methanobacteriaceae;g__Methanobrevibacter;s__Methanobrevibacter smithii CAG:186	-142748.119	16985.74475	-124268.9897
G900086725	k__Bacteria;p__Firmicutes;c__Clostridia;o__Clostridiales;f__Lachnospiraceae;g__Bariatricus;s__Bariatricus massiliensis	-23149.25943	16976.95523	13170.37011
k99_8424913_1	k__Bacteria; p__Firmicutes; c__Clostridia; o__Clostridiales; f__Lachnospiraceae; g__Dorea; s__Dorea sp. CAG:317	-12087.02023	16976.62246	1777.344886
k99_8569276_2	k__Bacteria; p__Firmicutes; c__Clostridia; o__Clostridiales; f__Eubacteriaceae; g__Eubacterium; s__[Eubacterium] hallii	17718.71112	16958.93543	-22155.58992
G000434975	k__Bacteria;p__Bacteroidetes;c__Bacteroidia;o__Bacteroidales;f__Prevotellaceae;g__Prevotella;s__Prevotella sp. CAG:520	-29135.2026	16944.27015	-31465.70016
k99_815190_1	k__Bacteria; p__Firmicutes; c__Clostridia; o__Clostridiales; f__Peptostreptococcaceae; g__Intestinibacter; s__Intestinibacter bartlettii	22200.92142	16941.50021	-21572.24409
MTB_feature_2657	unclassified	-4037.18946	16868.99407	-2237.691367
k99_1650428_1	k__Bacteria; p__Firmicutes; c__; o__; f__; g__; s__Firmicutes bacterium CAG:114	-11844.47701	16843.12249	-6890.229541
k99_7154511_1	k__Bacteria; p__Firmicutes; c__Clostridia; o__Clostridiales; f__Lachnospiraceae; g__Roseburia; s__Roseburia inulinivorans	-27326.18631	16842.42502	-17875.95399
MTB_feature_1910	unclassified	-16151.57502	16835.0343	-25127.80112
ASV_Feature_697	k__Bacteria; p__Firmicutes; c__Clostridia; o__Clostridiales; f__Dehalobacteriaceae; g__Dehalobacterium; s__	-16122.87529	16785.24717	-12060.06831
k99_9442506_1	k__Bacteria; p__Actinobacteria; c__Actinobacteria; o__Bifidobacteriales; f__Bifidobacteriaceae; g__Bifidobacterium; s__Bifidobacterium adolescentis	-7411.717789	16768.21223	54389.32675
k99_3360641_2	k__Bacteria; p__Firmicutes; c__Clostridia; o__Clostridiales; f__Clostridiaceae; g__Clostridium; s__Clostridium leptum CAG:27	-11280.91649	16759.73585	-13743.90615
MTB_feature_2538	unclassified	-7064.790147	16745.49051	-171.7709785
k99_6708534_1	k__Bacteria; p__Firmicutes; c__Clostridia; o__; f__; g__; s__Clostridia bacterium UC5.1-1E11	-5052.404799	16727.7267	-3946.290975
MTB_feature_2178	unclassified	-1660.979055	16711.01848	-21705.49548
k99_10424906_1	k__Bacteria; p__Firmicutes; c__Clostridia; o__Clostridiales; f__Lachnospiraceae; g__Tyzzerella; s__Tyzzerella sp. Marseille-P3062	-10171.23761	16697.30752	6566.554069
MTB_feature_579	unclassified	4307.222108	16691.88104	69621.7918
k99_3630337_1	k__Bacteria; p__Firmicutes; c__Clostridia; o__Clostridiales; f__Ruminococcaceae; g__Ruminococcus; s__Ruminococcus sp. UNK.MGS-30	-22958.89366	16647.58653	-10632.44688
k99_805624_3	k__Bacteria; p__Firmicutes; c__Clostridia; o__Clostridiales; f__Lachnospiraceae; g__Lachnospira; s__uncultured Lachnospira sp.	-23608.30499	16630.7828	-6231.102832
k99_518669_1	k__Bacteria; p__Firmicutes; c__Clostridia; o__Clostridiales; f__Lachnospiraceae; g__Roseburia; s__Roseburia hominis	-6324.267197	16626.57195	16621.07633
k99_5653757_1	k__Bacteria; p__Firmicutes; c__; o__; f__; g__; s__Firmicutes bacterium CAG:114	-11228.68314	16619.18832	-15313.42337
ASV_Feature_154	k__Bacteria; p__Firmicutes; c__Clostridia; o__Clostridiales; f__[Mogibacteriaceae]; g__; s__	-2131.144135	16618.05166	-9105.868261
k99_3862323_2	k__Bacteria; p__Firmicutes; c__Clostridia; o__Clostridiales; f__Ruminococcaceae; g__Ruminococcus; s__Ruminococcus lactaris	6321.702822	16614.96752	-2831.496037
k99_2037272_1	k__Bacteria; p__Firmicutes; c__Clostridia; o__Clostridiales; f__Lachnospiraceae; g__Sellimonas; s__Sellimonas intestinalis	-10694.42559	16602.8871	6085.088945
k99_2466888_1	k__Bacteria; p__Firmicutes; c__Clostridia; o__Clostridiales; f__Eubacteriaceae; g__Eubacterium; s__[Eubacterium] hallii	-11545.54687	16598.44036	19656.44535
k99_2023556_2	k__Bacteria; p__Firmicutes; c__Clostridia; o__Clostridiales; f__Lachnospiraceae; g__Lachnospira; s__uncultured Lachnospira sp.	-19912.47844	16594.23018	-5582.258452
k99_3000016_4	k__Bacteria; p__Firmicutes; c__Clostridia; o__Clostridiales; f__Eubacteriaceae; g__Eubacterium; s__Eubacterium ramulus	-13005.73692	16580.38103	-8960.607459
k99_1750888_1	k__Bacteria; p__Firmicutes; c__Clostridia; o__Clostridiales; f__Ruminococcaceae; g__Subdoligranulum; s__Subdoligranulum variabile	-26686.17473	16522.89383	11645.97959
k99_5980809_1	k__Bacteria; p__Firmicutes; c__Clostridia; o__Clostridiales; f__Lachnospiraceae; g__Blautia; s__Blautia sp. CAG:37_48_57	-3082.229066	16517.95637	8368.688466
MTB_feature_1268	unclassified	51864.26246	16499.25756	16045.34996
k99_765441_2	k__Bacteria; p__Firmicutes; c__Clostridia; o__Clostridiales; f__Lachnospiraceae; g__Dorea; s__Dorea longicatena	8368.051173	16498.109	8100.66089
k99_478711_1	k__Bacteria; p__Firmicutes; c__Clostridia; o__Clostridiales; f__Lachnospiraceae; g__Fusicatenibacter; s__Fusicatenibacter saccharivorans	2262.244682	16470.3038	2653.10865
MTB_feature_2108	#N/A	39643.46403	16468.38717	-10908.94782
k99_5300922_1	k__Bacteria; p__Firmicutes; c__Clostridia; o__Clostridiales; f__Lachnospiraceae; g__Blautia; s__[Ruminococcus] torques	-8146.019192	16468.35262	-15087.5671
k99_2694476_2	k__Bacteria; p__Firmicutes; c__Clostridia; o__Clostridiales; f__Lachnospiraceae; g__Blautia; s__Blautia sp. SF-50	-4765.30274	16465.2202	-8599.230721
MTB_feature_2370	Anisoles	712.5761364	16448.09652	7198.10053
G000701665	k__Bacteria;p__Firmicutes;c__Clostridia;o__Clostridiales;f__Clostridiaceae;g__Butyricicoccus;s__Butyricicoccus desmolans	-33359.38486	16447.75995	-19198.45956
k99_1901370_1	k__Bacteria; p__Bacteroidetes; c__Bacteroidia; o__Bacteroidales; f__Bacteroidaceae; g__Bacteroides; s__Bacteroides uniformis	13208.03048	16426.22499	21410.06687
MTB_feature_687	unclassified	-5726.524713	16412.94152	-19166.56553
MTB_feature_1128	unclassified	99707.84715	16410.17784	-43442.90025
MTB_feature_1990	unclassified	10398.9056	16353.78853	12357.16003
k99_3270750_1	k__Bacteria; p__Firmicutes; c__Clostridia; o__Clostridiales; f__Lachnospiraceae; g__Fusicatenibacter; s__Fusicatenibacter saccharivorans	-2507.499045	16335.2472	-6909.232504
k99_2464636_1	k__Bacteria; p__Firmicutes; c__Clostridia; o__Clostridiales; f__Lachnospiraceae; g__Fusicatenibacter; s__Fusicatenibacter saccharivorans	-416.3983924	16326.83219	-10542.08078
k99_10489091_2	k__Bacteria; p__Firmicutes; c__; o__; f__; g__; s__Firmicutes bacterium CAG:114	-16376.79567	16322.1644	-17693.3776
MTB_feature_1937	unclassified	-12918.21791	16316.59435	25567.06225
MTB_feature_1328	#N/A	31085.19147	16315.76799	8936.124548
ASV_Feature_2875	k__Bacteria; p__Firmicutes; c__Clostridia; o__Clostridiales; f__Christensenellaceae; g__; s__	-13924.11283	16302.32339	-4491.157503
k99_339764_3	k__Bacteria; p__Firmicutes; c__Clostridia; o__Clostridiales; f__Clostridiaceae; g__Clostridium; s__Clostridium sp. CAG:62_40_43	-13342.34506	16276.32584	-5355.699958
MTB_feature_2531	Diphenylmethanes	-1549.22561	16265.58177	20872.84155
MTB_feature_1769	unclassified	-21170.98459	16265.18793	13624.98307
ASV_Feature_1813	k__Bacteria; p__Firmicutes; c__Bacilli; o__Lactobacillales; f__Lactobacillaceae; g__Lactobacillus; s__delbrueckii	132.7945486	16247.66996	-1764.204125
MTB_feature_744	unclassified	-5555.099541	16216.22545	-1529.069634
k99_5389860_1	k__Bacteria; p__Firmicutes; c__Clostridia; o__Clostridiales; f__Ruminococcaceae; g__Ruminococcus; s__Ruminococcus sp. Marseille-P328	-7748.470043	16208.00536	-11685.91347
k99_560919_1	k__Bacteria; p__Firmicutes; c__Clostridia; o__Clostridiales; f__Lachnospiraceae; g__Blautia; s__[Ruminococcus] torques	-15611.66529	16196.86088	-11673.98618
MTB_feature_902	unclassified	9440.888134	16195.9112	53660.99243
G000248015	k__Bacteria;p__Proteobacteria;c__Gammaproteobacteria;o__Enterobacterales;f__Enterobacteriaceae;g__Atlantibacter;s__Atlantibacter hermannii	60106.82518	16113.87388	-35783.65464
MTB_feature_2393	Hydroxycinnamic acids	-5386.600846	16083.02339	378.0096855
G000209465	k__Bacteria;p__Firmicutes;c__Clostridia;o__Clostridiales;f__Lachnospiraceae;g__;s__Lachnospiraceae bacterium oral taxon 500	-10396.17468	16068.63654	-6747.530144
k99_882408_9	k__Bacteria; p__Proteobacteria; c__Gammaproteobacteria; o__Enterobacterales; f__Enterobacteriaceae; g__Citrobacter; s__Citrobacter amalonaticus	179095.7414	16052.44911	-69741.02977
MTB_feature_387	unclassified	-751.4202403	16040.95654	-27586.64684
MTB_feature_1673	unclassified	26434.92915	16018.5664	30360.53323
MTB_feature_2446	#N/A	-260.9275144	16009.85285	1935.395463
k99_8029038_1	k__Bacteria; p__Firmicutes; c__Clostridia; o__Clostridiales; f__Lachnospiraceae; g__Blautia; s__[Ruminococcus] torques	-10186.5236	15983.4351	-1048.149696
G000751675	k__Bacteria;p__Firmicutes;c__Clostridia;o__Clostridiales;f__Clostridiaceae;g__Clostridium;s__Clostridium sp. CL-6	63563.05654	15969.75629	-28605.19743
ASV_Feature_1821	k__Bacteria; p__Firmicutes; c__Clostridia; o__Clostridiales	-4575.213867	15931.14261	-2041.646788
k99_120536_1	k__Bacteria; p__Firmicutes; c__Clostridia; o__Clostridiales; f__Lachnospiraceae; g__Fusicatenibacter; s__Fusicatenibacter saccharivorans	-708.0028974	15897.18115	-1535.776355
MTB_feature_1962	#N/A	-2540.321324	15869.51483	11388.31907
ASV_Feature_1848	k__Bacteria; p__Firmicutes; c__Clostridia; o__Clostridiales; f__Lachnospiraceae	21.32261946	15868.88437	667.7455956
MTB_feature_1383	#N/A	14861.20445	15820.20444	-10409.22076
k99_3323600_1	k__Bacteria; p__Actinobacteria; c__Actinobacteria; o__Bifidobacteriales; f__Bifidobacteriaceae; g__Bifidobacterium; s__Bifidobacterium adolescentis	-3886.926211	15791.7519	39931.34728
k99_10032967_1	k__Bacteria; p__Firmicutes; c__Clostridia; o__Clostridiales; f__Lachnospiraceae; g__Blautia; s__[Ruminococcus] torques	-10539.32727	15785.33722	-1938.794033
k99_5612922_2	k__Bacteria; p__Firmicutes; c__Clostridia; o__Clostridiales; f__Lachnospiraceae; g__Blautia; s__Blautia sp. CAG:52	-27874.01936	15778.0461	-21142.05833
k99_7019840_1	k__Bacteria; p__Firmicutes; c__Clostridia; o__Clostridiales; f__Ruminococcaceae; g__Subdoligranulum; s__Subdoligranulum sp. 60_17	-10216.19851	15755.99379	-12451.35616
k99_10453882_1	k__Bacteria; p__Firmicutes; c__Clostridia; o__Clostridiales; f__Ruminococcaceae; g__Faecalibacterium; s__Faecalibacterium prausnitzii	-22446.8686	15755.77738	-10420.21243
k99_1878271_3	k__Bacteria; p__Firmicutes; c__Clostridia; o__Clostridiales; f__Lachnospiraceae; g__Blautia; s__[Ruminococcus] torques	2076.523905	15748.45861	-4968.208942
MTB_feature_1334	unclassified	235.2259625	15719.65243	5502.538292
k99_7347060_3	k__Bacteria; p__Firmicutes; c__Erysipelotrichia; o__Erysipelotrichales; f__Erysipelotrichaceae; g__Catenibacterium; s__Catenibacterium sp. CAG:290	-14263.15257	15695.28783	-4515.584142
k99_1837935_1	k__Bacteria; p__Firmicutes; c__Clostridia; o__Clostridiales; f__Lachnospiraceae; g__Blautia; s__Blautia obeum	14476.82842	15680.19548	26251.57455
MTB_feature_2558	#N/A	7437.498816	15647.97059	15248.75122
k99_3241901_1	k__Bacteria; p__Firmicutes; c__Clostridia; o__Clostridiales; f__Lachnospiraceae; g__Roseburia; s__Roseburia intestinalis	-15352.63382	15640.9205	8202.294636
MTB_feature_2211	unclassified	10128.64639	15607.60021	-8477.675268
k99_6444158_2	k__Bacteria; p__Firmicutes; c__Clostridia; o__Clostridiales; f__Lachnospiraceae; g__Blautia; s__Blautia schinkii	57017.80712	15584.7681	-34630.7673
MTB_feature_1271	unclassified	-1508.34842	15555.47829	12160.50966
k99_6880360_2	k__Bacteria; p__Firmicutes; c__Clostridia; o__Clostridiales; f__Lachnospiraceae; g__Fusicatenibacter; s__Fusicatenibacter saccharivorans	-4209.274896	15541.45534	-1907.670198
k99_1000079_1	k__Bacteria; p__Firmicutes; c__Clostridia; o__Clostridiales; f__Clostridiaceae; g__Clostridium; s__uncultured Clostridium sp.	-19950.74031	15513.67364	-35535.96903
ASV_Feature_1079	k__Bacteria; p__Firmicutes; c__Clostridia; o__Clostridiales; f__Lachnospiraceae; g__Blautia	-1937.956762	15459.2952	15078.44838
k99_3327872_1	k__Bacteria; p__Proteobacteria; c__Gammaproteobacteria; o__Enterobacterales; f__Enterobacteriaceae; g__Enterobacter; s__Enterobacter hormaechei	143817.082	15443.05228	-70487.17754
MTB_feature_2319	unclassified	-4276.723257	15370.6315	23589.18387
G900114575	k__Bacteria;p__Firmicutes;c__Erysipelotrichia;o__Erysipelotrichales;f__Erysipelotrichaceae;g__Erysipelatoclostridium;s__[Clostridium] innocuum	137623.292	15365.38435	-19890.17872
k99_10511816_1	k__Bacteria; p__Firmicutes; c__Clostridia; o__Clostridiales; f__Clostridiaceae; g__Clostridium; s__Clostridium sp. 42_12	7006.654606	15363.47382	-5186.887389
k99_5944842_1	k__Bacteria; p__Firmicutes; c__Clostridia; o__Clostridiales; f__Clostridiaceae; g__Clostridium; s__uncultured Clostridium sp.	-2759.348175	15356.78583	-2897.778074
G000435275	k__Bacteria;p__Firmicutes;c__Clostridia;o__Clostridiales;f__Clostridiaceae;g__Clostridium;s__Clostridium sp. CAG:557	-12994.77542	15313.62408	-4014.420951
k99_6213764_1	k__Bacteria; p__Firmicutes; c__Clostridia; o__Clostridiales; f__Clostridiaceae; g__Clostridium; s__Clostridium sp. CAG:43	-12692.66641	15299.55797	-12104.83451
MTB_feature_2516	#N/A	-3944.68851	15290.03182	14117.6313
MTB_feature_645	#N/A	10364.73869	15281.35463	19378.24029
k99_4390648_1	k__Bacteria; p__Firmicutes; c__Clostridia; o__Clostridiales; f__Lachnospiraceae; g__; s__[Eubacterium] rectale	-14189.70066	15267.58277	-5626.513729
ASV_Feature_1654	k__Bacteria; p__Firmicutes; c__Clostridia; o__Clostridiales; f__Ruminococcaceae; g__Ruminococcus	-55814.85867	15247.74365	-68299.98393
MTB_feature_740	unclassified	-661.1779278	15228.38668	-23704.79708
MTB_feature_2575	unclassified	21280.93436	15164.03142	-6503.079193
MTB_feature_1930	unclassified	7212.321805	15139.39189	3970.191269
k99_5532353_1	k__Bacteria; p__Firmicutes; c__Clostridia; o__Clostridiales; f__Lachnospiraceae; g__Roseburia; s__uncultured Roseburia sp.	-13563.76156	15135.93906	8131.998003
G000403495	k__Bacteria;p__Firmicutes;c__Clostridia;o__Clostridiales;f__Lachnospiraceae;g__;s__Lachnospiraceae bacterium 10-1	-14515.31824	15131.48955	-8862.535331
MTB_feature_1181	#N/A	-7427.542704	15124.88402	3688.088427
k99_573715_2	k__Bacteria; p__Firmicutes; c__Clostridia; o__Clostridiales; f__Lachnospiraceae; g__Coprococcus; s__Coprococcus comes	-16294.14562	15113.90741	-5542.480251
k99_3991441_1	unknown	-16305.67997	15103.31311	17736.17495
MTB_feature_1028	unclassified	-10923.8015	15093.14655	-1508.400391
k99_3242394_3	k__Bacteria; p__Firmicutes; c__Clostridia; o__Clostridiales; f__Lachnospiraceae; g__Blautia; s__Blautia hansenii	106310.1499	15088.59489	-22316.75408
k99_1484153_1	k__Bacteria; p__Firmicutes; c__Clostridia; o__Clostridiales; f__Lachnospiraceae; g__Roseburia; s__Roseburia sp. CAG:197_41_10	2749.068096	15087.20984	3691.04516
MTB_feature_1229	Oligopeptides	-5251.919029	15085.27818	11280.15911
MTB_feature_1745	unclassified	-26491.32235	15066.88541	-23462.83422
k99_3349334_1	k__Bacteria; p__Firmicutes; c__Clostridia; o__Clostridiales; f__Ruminococcaceae; g__Subdoligranulum; s__Subdoligranulum variabile	-16793.90447	15054.43462	-11189.84737
k99_6401532_1	k__Bacteria; p__Firmicutes; c__Clostridia; o__Clostridiales; f__Lachnospiraceae; g__Blautia; s__uncultured Blautia sp.	1058.446832	15036.20499	-13537.00593
ASV_Feature_1678	k__Bacteria; p__Firmicutes; c__Clostridia; o__Clostridiales; f__Ruminococcaceae; g__; s__	-14000.70302	14997.80299	-12283.60432
k99_5201431_1	k__Bacteria; p__Firmicutes; c__Clostridia; o__Clostridiales; f__Lachnospiraceae; g__Blautia; s__uncultured Blautia sp.	-3740.207767	14952.46568	-9329.542162
MTB_feature_2167	unclassified	-8016.103121	14885.03712	-5881.417515
k99_2867696_1	k__Bacteria; p__Firmicutes; c__Clostridia; o__Clostridiales; f__Lachnospiraceae; g__Coprococcus; s__Coprococcus catus	-18277.46523	14879.35647	-25380.82807
k99_2313241_1	k__Bacteria; p__Firmicutes; c__Clostridia; o__Clostridiales; f__Ruminococcaceae; g__Subdoligranulum; s__Subdoligranulum sp. 60_17	-16644.74918	14864.72281	-9137.516451
k99_4157543_1	k__Bacteria; p__Firmicutes; c__Clostridia; o__Clostridiales; f__Eubacteriaceae; g__Eubacterium; s__uncultured Eubacterium sp.	-7332.453102	14855.35237	5317.159736
MTB_feature_2341	#N/A	6394.804864	14850.66924	2097.015434
G000225705	k__Bacteria;p__Actinobacteria;c__Coriobacteriia;o__Coriobacteriales;f__Coriobacteriaceae;g__Collinsella;s__Collinsella tanakaei	-26031.29224	14841.38469	-1885.807635
k99_3631980_2	k__Bacteria; p__Firmicutes; c__Clostridia; o__Clostridiales; f__Ruminococcaceae; g__Ruminococcus; s__uncultured Ruminococcus sp.	-8768.673787	14784.03912	-12266.36323
k99_1597503_1	k__Bacteria; p__Firmicutes; c__Clostridia; o__Clostridiales; f__Eubacteriaceae; g__Eubacterium; s__[Eubacterium] hallii	-8945.124923	14780.66101	18375.34117
MTB_feature_2447	#N/A	771.4571954	14769.21787	-207.5725834
k99_6178629_1	k__Bacteria; p__Firmicutes; c__Clostridia; o__Clostridiales; f__Lachnospiraceae; g__Coprococcus; s__Coprococcus eutactus	-12397.08855	14763.27768	-3460.890102
k99_9406087_1	k__Bacteria; p__Firmicutes; c__Clostridia; o__Clostridiales; f__Lachnospiraceae; g__; s__[Eubacterium] rectale	-14680.24521	14757.77556	-5777.724025
k99_10251902_2	k__Bacteria; p__Proteobacteria; c__Gammaproteobacteria; o__Enterobacterales; f__Enterobacteriaceae; g__Enterobacter; s__Enterobacter hormaechei	150942.9258	14721.98537	-58747.87387
ASV_Feature_140	k__Bacteria; p__Firmicutes; c__Clostridia; o__Clostridiales; f__Ruminococcaceae; g__Ruminococcus; s__	-54243.54163	14693.42766	-50685.03633
ASV_Feature_1016	k__Bacteria; p__Firmicutes; c__Erysipelotrichi; o__Erysipelotrichales; f__Erysipelotrichaceae; g__[Eubacterium]; s__dolichum	36151.31541	14689.69302	9862.947955
k99_8981092_1	k__Bacteria; p__Firmicutes; c__Clostridia; o__Clostridiales; f__Eubacteriaceae; g__Eubacterium; s__Eubacterium sp. CAG:180	-14890.26394	14680.38263	-9565.83666
MTB_feature_2693	unclassified	-7716.883346	14660.95398	11836.30029
k99_302029_2	k__Bacteria; p__Firmicutes; c__Clostridia; o__Clostridiales; f__Lachnospiraceae; g__Coprococcus; s__Coprococcus comes	18.14572301	14649.50031	704.8892326
ASV_Feature_72	k__Bacteria; p__Firmicutes; c__Clostridia; o__Clostridiales; f__Ruminococcaceae; g__; s__	-11085.31716	14648.29763	-6390.842825
k99_6540138_1	k__Bacteria; p__Firmicutes; c__Clostridia; o__Clostridiales; f__Eubacteriaceae; g__Eubacterium; s__Eubacterium ramulus	-13056.09543	14629.59493	-18258.17078
MTB_feature_1746	unclassified	22728.84841	14619.32648	-11367.09949
k99_2185654_1	k__Bacteria; p__Firmicutes; c__Clostridia; o__Clostridiales; f__Lachnospiraceae; g__Roseburia; s__Roseburia faecis	-22996.53733	14602.4823	-4391.990705
MTB_feature_2568	#N/A	-2112.580748	14571.49479	-3961.885527
MTB_feature_1527	unclassified	2793.723556	14568.83683	11830.38621
MTB_feature_1109	unclassified	-33122.62649	14551.35967	-41263.15637
MTB_feature_510	Alkatetraenes	-6898.856994	14542.9633	-4748.599579
ASV_Feature_7817	k__Bacteria; p__Firmicutes; c__Clostridia; o__Clostridiales; f__Lachnospiraceae; g__Blautia; s__	-9299.436265	14542.3849	-14690.83915
k99_6420800_1	k__Bacteria; p__Firmicutes; c__Clostridia; o__Clostridiales; f__Clostridiaceae; g__Clostridium; s__Clostridium sp. 1_1_41A1FAA	31458.36003	14537.69161	-14823.69001
k99_5437895_3	k__Bacteria; p__Firmicutes; c__Clostridia; o__Clostridiales; f__Lachnospiraceae; g__; s__[Eubacterium] rectale	-13474.99149	14535.34392	-8964.381647
k99_1544851_1	k__Bacteria; p__Firmicutes; c__Clostridia; o__Clostridiales; f__Lachnospiraceae; g__Blautia; s__[Ruminococcus] torques	-10711.86009	14534.9136	-13768.65587
MTB_feature_730	N-acyl amines	-23664.16438	14525.33877	-23804.71991
k99_4497226_2	k__Bacteria; p__Firmicutes; c__Clostridia; o__Clostridiales; f__Lachnospiraceae; g__Roseburia; s__Roseburia faecis	-10560.50237	14519.12873	-209.0368125
k99_11729_1	k__Bacteria; p__Firmicutes; c__Clostridia; o__Clostridiales; f__Lachnospiraceae; g__Blautia; s__[Ruminococcus] torques	-18799.75178	14501.44054	-5941.907644
MTB_feature_2596	unclassified	4288.217116	14455.1237	17122.96052
k99_7742958_1	k__Bacteria; p__Firmicutes; c__Clostridia; o__Clostridiales; f__Lachnospiraceae; g__Lachnoclostridium; s__[Clostridium] lavalense	-7493.835964	14448.99562	-9098.111966
k99_3846797_2	k__Bacteria; p__Firmicutes; c__Clostridia; o__Clostridiales; f__Oscillospiraceae; g__Oscillibacter; s__Oscillibacter sp. CAG:241_62_21	-9742.116799	14433.94214	-3887.815503
MTB_feature_1994	unclassified	11246.08705	14425.5257	5018.23237
MTB_feature_1269	unclassified	14384.92731	14417.46121	2250.228178
k99_3704613_1	k__Bacteria; p__Firmicutes; c__Clostridia; o__Clostridiales; f__; g__Flavonifractor; s__Flavonifractor plautii	14012.53581	14408.48118	39652.43928
MTB_feature_1640	unclassified	-3548.129303	14398.31815	-10171.19545
k99_831436_4	k__Bacteria; p__Firmicutes; c__Clostridia; o__Clostridiales; f__Ruminococcaceae; g__Subdoligranulum; s__Subdoligranulum sp. 60_17	-20595.33084	14392.71453	-7113.106971
MTB_feature_1039	N-alkylindoles	-42934.11976	14388.57404	-39459.09427
k99_1732649_2	k__Bacteria; p__Firmicutes; c__Clostridia; o__Clostridiales; f__Lachnospiraceae; g__Blautia; s__[Ruminococcus] torques	-7365.702561	14376.01525	-208.298747
k99_9105865_1	k__Bacteria; p__Firmicutes; c__Clostridia; o__Clostridiales; f__Lachnospiraceae; g__Roseburia; s__Roseburia inulinivorans	-9718.543003	14355.64705	-1823.099194
MTB_feature_2180	unclassified	-7426.879572	14339.53072	-5276.008741
MTB_feature_2444	unclassified	1863.469904	14327.01394	-8562.588574
k99_8554497_1	unknown	-519.6918361	14313.57967	2569.862516
k99_3443626_1	k__Bacteria; p__Firmicutes; c__Clostridia; o__Clostridiales; f__Ruminococcaceae; g__Ruminococcus; s__Ruminococcus sp. Marseille-P328	-12352.8531	14312.07429	-5538.736263
MTB_feature_516	unclassified	-59316.77726	14290.80553	-35154.00249
MTB_feature_1130	unclassified	101814.9879	14289.89493	-38241.10282
k99_3377285_7	k__Bacteria; p__Firmicutes; c__Clostridia; o__Clostridiales; f__Ruminococcaceae; g__Ruminococcus; s__Ruminococcus lactaris	-6277.042011	14272.93422	612.7121812
k99_2385195_2	k__Bacteria; p__Firmicutes; c__Clostridia; o__Clostridiales; f__Lachnospiraceae; g__Roseburia; s__Roseburia sp. CAG:197_41_10	-5731.446441	14256.70617	-4695.968144
ASV_Feature_7129	k__Bacteria; p__Firmicutes; c__Clostridia; o__Clostridiales; f__Clostridiaceae; g__Clostridium; s__	63911.66661	14256.55787	-32939.34055
k99_6724725_1	k__Bacteria; p__Firmicutes; c__Clostridia; o__Clostridiales; f__Lachnospiraceae; g__Blautia; s__uncultured Blautia sp.	4583.288507	14244.0725	9209.567615
ASV_Feature_1655	k__Bacteria; p__Bacteroidetes; c__Bacteroidia; o__Bacteroidales; f__Rikenellaceae; g__; s__	-17042.894	14243.46058	-10624.10432
MTB_feature_536	Steroid esters	-38108.65418	14226.162	-526.4709281
MTB_feature_934	unclassified	-107084.0675	14218.94385	-12186.94106
k99_1565094_2	k__Bacteria; p__Firmicutes; c__Clostridia; o__Clostridiales; f__Clostridiaceae; g__Clostridium; s__Clostridium sp. CAG:43	-5584.227717	14212.34476	-3955.676266
k99_174293_9	k__Bacteria; p__Firmicutes; c__Clostridia; o__Clostridiales; f__Ruminococcaceae; g__Ruminococcus; s__uncultured Ruminococcus sp.	-8380.025908	14204.01507	-4194.023999
k99_7531752_1	k__Bacteria; p__Firmicutes; c__Clostridia; o__Clostridiales; f__Lachnospiraceae; g__; s__[Eubacterium] rectale	-17363.34415	14197.13598	-5140.79012
ASV_Feature_4203	k__Bacteria; p__Firmicutes; c__Clostridia; o__Clostridiales; f__; g__; s__	-24510.78184	14195.52443	11310.32768
MTB_feature_1488	unclassified	-39950.49584	14188.49181	-59774.79619
k99_3046899_1	k__Bacteria; p__Firmicutes; c__Clostridia; o__Clostridiales; f__Eubacteriaceae; g__Eubacterium; s__Eubacterium sp. 38_16	-11794.25532	14170.74695	20170.49963
k99_7225921_1	k__Bacteria; p__Firmicutes; c__Clostridia; o__Clostridiales; f__; g__Flavonifractor; s__Flavonifractor plautii	-31940.26815	14154.1757	-17984.40244
k99_2134605_1	k__Bacteria; p__Firmicutes; c__Clostridia; o__Clostridiales; f__Lachnospiraceae; g__Fusicatenibacter; s__Fusicatenibacter saccharivorans	16307.25649	14141.94522	3127.963432
G000741215	k__Bacteria;p__Actinobacteria;c__Actinobacteria;o__Bifidobacteriales;f__Bifidobacteriaceae;g__Bifidobacterium;s__Bifidobacterium gallinarum	-9880.903535	14134.84584	58425.56395
MTB_feature_1321	unclassified	-4528.071611	14123.33377	-222.6531363
MTB_feature_2378	unclassified	-4761.332675	14115.74619	-1875.73658
k99_5513024_1	k__Bacteria; p__Firmicutes; c__Clostridia; o__Clostridiales; f__Eubacteriaceae; g__Eubacterium; s__[Eubacterium] hallii	-8317.404553	14112.59448	5302.180334
G000434715	k__Bacteria;p__Firmicutes;c__;o__;f__;g__;s__Firmicutes bacterium CAG:308	-7910.163619	14098.81395	-1830.941631
k99_2968674_1	k__Bacteria; p__Firmicutes; c__Clostridia; o__Clostridiales; f__Lachnospiraceae; g__Roseburia; s__Roseburia sp. CAG:197_41_10	-7827.783604	14098.23115	-5308.181342
k99_753257_1	k__Bacteria; p__Firmicutes; c__Clostridia; o__Clostridiales; f__Lachnospiraceae; g__Roseburia; s__Roseburia inulinivorans	-2875.872928	14052.30992	4202.825269
k99_6299907_1	k__Bacteria; p__Firmicutes; c__; o__; f__; g__; s__Firmicutes bacterium CAG:646	-14591.6931	14047.81791	3887.603495
k99_2007160_1	k__Bacteria; p__Proteobacteria; c__Gammaproteobacteria; o__Enterobacterales; f__Enterobacteriaceae; g__Escherichia; s__Escherichia coli	138875.8395	14039.84558	-72055.30622
k99_695919_2	k__Bacteria; p__Firmicutes; c__; o__; f__; g__; s__Firmicutes bacterium CAG:272	-19705.66968	14011.571	-13612.76007
k99_2669221_1	k__Bacteria; p__Firmicutes; c__Clostridia; o__Clostridiales; f__Ruminococcaceae; g__Faecalibacterium; s__Faecalibacterium prausnitzii	-23183.72754	14004.32301	-16288.19501
k99_1892178_1	k__Bacteria; p__Firmicutes; c__Clostridia; o__Clostridiales; f__Lachnospiraceae; g__Blautia; s__uncultured Blautia sp.	-4873.187346	14003.65103	-6683.159267
ASV_Feature_4555	k__Bacteria; p__Firmicutes; c__Clostridia; o__Clostridiales; f__Ruminococcaceae; g__Ruminococcus; s__	-10313.60207	13970.11031	-5996.567574
MTB_feature_897	#N/A	-8755.586951	13948.42097	716.2530164
k99_183609_1	k__Bacteria; p__Actinobacteria; c__Coriobacteriia; o__Coriobacteriales; f__Coriobacteriaceae; g__Collinsella; s__Collinsella aerofaciens	-42633.14212	13943.78087	-20999.03257
MTB_feature_2056	#N/A	-4859.015634	13940.92497	657.3490209
MTB_feature_1103	#N/A	201374.5922	13935.77139	-22379.07755
MTB_feature_2076	Hydroquinolones	-22522.3164	13929.31534	-5140.901274
k99_1662931_2	k__Bacteria; p__Firmicutes; c__Clostridia; o__Clostridiales; f__Eubacteriaceae; g__Eubacterium; s__[Eubacterium] hallii	-12060.10169	13926.47813	19989.10536
MTB_feature_1865	Azaspirodecane derivatives	-34466.10203	13919.49052	28967.34994
G000431775	k__Bacteria;p__Firmicutes;c__Clostridia;o__Clostridiales;f__Clostridiaceae;g__Clostridium;s__Clostridium sp. CAG:413	-181798.2131	13896.53682	-148354.5334
MTB_feature_1555	unclassified	-13987.70347	13876.55213	-8871.930976
MTB_feature_2528	unclassified	6514.501525	13866.32485	-218.3232131
k99_3965728_1	k__Bacteria; p__Firmicutes; c__Clostridia; o__Clostridiales; f__Lachnospiraceae; g__Roseburia; s__Roseburia faecis	-10060.30698	13860.85702	6794.152094
k99_85858_1	k__Bacteria; p__Firmicutes; c__Clostridia; o__Clostridiales; f__Lachnospiraceae; g__Dorea; s__Dorea longicatena	-9465.82241	13856.38429	-3125.181066
k99_3820613_2	k__Bacteria; p__Firmicutes; c__Clostridia; o__Clostridiales; f__Clostridiaceae; g__Clostridium; s__Clostridium sp. CAG:62_40_43	3315.778751	13849.47898	-2692.154395
k99_9285018_1	k__Bacteria; p__Firmicutes; c__Clostridia; o__Clostridiales; f__Lachnospiraceae; g__Blautia; s__Blautia sp. CAG:37_48_57	-3216.574559	13822.09701	1889.974555
G000403215	k__Bacteria;p__Firmicutes;c__Clostridia;o__Clostridiales;f__Lachnospiraceae;g__;s__Lachnospiraceae bacterium A4	-12874.3035	13811.94588	-5770.663468
k99_3824253_1	k__Bacteria; p__Firmicutes; c__Clostridia; o__Clostridiales; f__Lachnospiraceae; g__Blautia; s__Blautia wexlerae	39334.91631	13807.83888	4039.683527
MTB_feature_1223	#N/A	-5712.886371	13799.6447	-1558.6941
G000434135	k__Bacteria;p__Proteobacteria;c__Alphaproteobacteria;o__Rhodospirillales;f__Acetobacteraceae;g__Acetobacter;s__Acetobacter sp. CAG:267	-7826.931083	13795.54969	4165.094025
k99_4536815_1	k__Bacteria; p__Firmicutes; c__; o__; f__; g__; s__Firmicutes bacterium CAG:114	-19184.25317	13791.42991	-23611.65368
k99_1842823_3	k__Bacteria; p__Firmicutes; c__Clostridia; o__Clostridiales; f__Lachnospiraceae; g__Blautia; s__[Ruminococcus] torques	-2055.434611	13744.67734	-6745.004887
k99_4164355_1	k__Bacteria; p__Firmicutes; c__Clostridia; o__Clostridiales; f__Lachnospiraceae; g__Blautia; s__uncultured Blautia sp.	-11600.63157	13722.00356	-13610.20074
k99_6514363_1	k__Bacteria; p__Firmicutes; c__Clostridia; o__Clostridiales; f__Lachnospiraceae; g__Fusicatenibacter; s__Fusicatenibacter saccharivorans	12980.39204	13713.96979	8248.235691
ASV_Feature_6188	k__Bacteria; p__Bacteroidetes; c__Bacteroidia; o__Bacteroidales; f__[Barnesiellaceae]; g__; s__	-15262.9904	13710.87971	-17627.46716
k99_974548_1	k__Bacteria; p__Firmicutes; c__; o__; f__; g__; s__Firmicutes bacterium CAG:424	-20508.1659	13696.59804	-5318.342506
G000425005	k__Bacteria;p__Firmicutes;c__Erysipelotrichia;o__Erysipelotrichales;f__Erysipelotrichaceae;g__Solobacterium;s__Solobacterium moorei	-32106.27906	13683.05443	-26226.71187
k99_3273539_1	k__Bacteria; p__Firmicutes; c__Clostridia; o__Clostridiales; f__Ruminococcaceae; g__Ruminococcus; s__Ruminococcus sp. Marseille-P328	-7814.548534	13666.03052	-9294.389349
k99_4584131_1	k__Bacteria; p__Firmicutes; c__Clostridia; o__Clostridiales; f__Lachnospiraceae; g__Lachnospira; s__uncultured Lachnospira sp.	-23315.40273	13665.05008	-8370.911304
MTB_feature_1680	unclassified	17442.79039	13664.25651	-18583.7088
MTB_feature_2166	unclassified	-526.7053604	13646.44744	-6515.41307
k99_1091867_2	k__Bacteria; p__Firmicutes; c__Clostridia; o__Clostridiales; f__Peptostreptococcaceae; g__Terrisporobacter; s__Terrisporobacter glycolicus	18315.98528	13623.34301	-20518.81878
G000242235	k__Bacteria;p__Firmicutes;c__Clostridia;o__Clostridiales;f__Lachnospiraceae;g__Stomatobaculum;s__Stomatobaculum longum	-16901.52814	13618.11393	-4672.295502
MTB_feature_1318	unclassified	9834.881917	13602.13257	517.7937104
k99_2490223_1	k__Bacteria; p__Firmicutes; c__Clostridia; o__Clostridiales; f__Eubacteriaceae; g__Eubacterium; s__Eubacterium sp. CAG:202	-5324.912812	13596.37932	-318.2459551
MTB_feature_2353	#N/A	-6609.74682	13589.84944	6610.19255
k99_5649410_1	k__Bacteria; p__Firmicutes; c__Clostridia; o__Clostridiales; f__Ruminococcaceae; g__Subdoligranulum; s__Subdoligranulum sp. 60_17	-12993.41642	13571.47887	-9832.682818
k99_2939263_1	k__Bacteria; p__Firmicutes; c__Clostridia; o__Clostridiales; f__Lachnospiraceae; g__Roseburia; s__Roseburia hominis	-5822.724972	13552.45758	4686.353059
k99_9801964_1	k__Bacteria; p__Firmicutes; c__Clostridia; o__Clostridiales; f__Ruminococcaceae; g__Subdoligranulum; s__Subdoligranulum sp. 60_17	-22219.98874	13546.37631	-21041.12778
k99_1241253_4	k__Bacteria; p__Firmicutes; c__; o__; f__; g__; s__Firmicutes bacterium CAG:227	-1057.721971	13533.43645	-10121.92831
G900115425	k__Bacteria;p__Firmicutes;c__Negativicutes;o__Acidaminococcales;f__Acidaminococcaceae;g__Acidaminococcus;s__Acidaminococcus fermentans	-11925.19287	13526.91874	-13243.82231
k99_2795126_1	k__Bacteria; p__Firmicutes; c__Clostridia; o__Clostridiales; f__Lachnospiraceae; g__Lachnospira; s__uncultured Lachnospira sp.	-12190.33629	13509.73685	-7914.775505
k99_3037040_4	k__Bacteria; p__Firmicutes; c__Clostridia; o__Clostridiales; f__Ruminococcaceae; g__Subdoligranulum; s__Subdoligranulum sp. 60_17	-15340.76162	13505.7056	-18752.99433
k99_5696116_1	k__Bacteria; p__Firmicutes; c__Clostridia; o__Clostridiales; f__Lachnospiraceae; g__Blautia; s__uncultured Blautia sp.	-1413.263119	13473.12529	32160.35645
k99_8067023_1	k__Bacteria; p__Firmicutes; c__Clostridia; o__Clostridiales; f__Lachnospiraceae; g__Blautia; s__Blautia obeum	55945.44742	13456.40098	-3938.122181
k99_965061_1	k__Bacteria; p__Firmicutes; c__Clostridia; o__Clostridiales; f__Eubacteriaceae; g__Eubacterium; s__[Eubacterium] hallii	-8487.8393	13456.02985	8476.503688
G000300455	k__Bacteria;p__Proteobacteria;c__Gammaproteobacteria;o__Enterobacterales;f__Enterobacteriaceae;g__Kosakonia;s__Kosakonia sacchari	57636.88259	13421.41776	-37597.09808
MTB_feature_381	unclassified	-20314.2418	13382.85423	-1257.326011
MTB_feature_833	Tryptamines and derivatives	56138.11344	13361.31452	10525.92715
k99_1471064_4	k__Bacteria; p__Firmicutes; c__Clostridia; o__Clostridiales; f__Lachnospiraceae; g__Fusicatenibacter; s__Fusicatenibacter saccharivorans	-2241.844764	13357.30982	-9508.008763
MTB_feature_2259	Bile acids, alcohols and derivatives	-11503.94569	13346.80288	-14752.57788
MTB_feature_2345	unclassified	-6034.342248	13341.14468	7925.854057
k99_3996658_3	k__Bacteria; p__Firmicutes; c__Clostridia; o__Clostridiales; f__Ruminococcaceae; g__Subdoligranulum; s__Subdoligranulum sp. 60_17	-18395.03291	13338.62828	-14451.16242
k99_194727_8	k__Bacteria; p__Firmicutes; c__Clostridia; o__Clostridiales; f__Eubacteriaceae; g__Eubacterium; s__uncultured Eubacterium sp.	-9556.807369	13318.78034	16068.22879
MTB_feature_1798	Lineolic acids and derivatives	12969.53433	13316.92592	-483.563959
k99_8935699_1	k__Bacteria; p__Firmicutes; c__Clostridia; o__Clostridiales; f__Lachnospiraceae; g__Roseburia; s__Roseburia sp. CAG:10041_57	-12224.55228	13275.70324	-5968.156354
k99_3587753_1	k__Bacteria; p__Firmicutes; c__Clostridia; o__Clostridiales; f__Eubacteriaceae; g__Eubacterium; s__uncultured Eubacterium sp.	-12670.47165	13263.55875	-109.6921193
MTB_feature_2563	unclassified	3914.500175	13236.57992	10451.48355
ASV_Feature_1549	k__Bacteria; p__Firmicutes; c__Clostridia; o__Clostridiales; f__Lachnospiraceae; g__Blautia; s__	-13854.95372	13233.82234	1236.981513
k99_7973583_1	k__Bacteria; p__Firmicutes; c__Clostridia; o__Clostridiales; f__Clostridiaceae; g__Clostridium; s__Clostridium sp. 42_12	-16785.00318	13221.83168	19684.39305
MTB_feature_1565	#N/A	25338.19916	13216.35928	-16922.03772
MTB_feature_2054	Bilirubins	-12996.5536	13192.43722	-17336.97456
k99_725467_1	k__Bacteria; p__Firmicutes; c__Clostridia; o__Clostridiales; f__Lachnospiraceae; g__Blautia; s__Blautia wexlerae	17254.7022	13179.76253	1110.99995
k99_4489251_1	k__Bacteria; p__Firmicutes; c__Clostridia; o__Clostridiales; f__Ruminococcaceae; g__Faecalibacterium; s__Faecalibacterium prausnitzii	-27062.02196	13179.32705	-17966.41759
k99_663963_1	k__Bacteria; p__Firmicutes; c__Clostridia; o__Clostridiales; f__Lachnospiraceae; g__Blautia; s__Blautia massiliensis	1134.68744	13176.45885	2428.097224
ASV_Feature_1363	k__Bacteria; p__Bacteroidetes; c__Bacteroidia; o__Bacteroidales; f__Bacteroidaceae; g__Bacteroides; s__ovatus	-39211.47519	13169.60757	-54404.67732
MTB_feature_86	unclassified	53176.61078	13135.96958	-39161.94457
k99_89991_1	k__Bacteria; p__Firmicutes; c__Clostridia; o__Clostridiales; f__Lachnospiraceae; g__Dorea; s__Dorea longicatena	-15264.06657	13110.98425	-8613.251839
MTB_feature_1163	unclassified	38514.92856	13110.79059	-13106.75859
k99_1138879_1	k__Bacteria; p__Firmicutes; c__Clostridia; o__Clostridiales; f__Lachnospiraceae; g__Fusicatenibacter; s__Fusicatenibacter saccharivorans	-2912.783519	13106.76086	-1684.56142
k99_4073450_1	k__Bacteria; p__Firmicutes; c__Clostridia; o__Clostridiales; f__Peptostreptococcaceae; g__Terrisporobacter; s__Terrisporobacter glycolicus	15355.54725	13062.82014	-17815.5317
ASV_Feature_476	k__Bacteria; p__Firmicutes; c__Clostridia; o__Clostridiales	-6952.588764	13062.41236	-2260.689452
k99_4370035_2	k__Bacteria; p__Firmicutes; c__Clostridia; o__Clostridiales; f__Lachnospiraceae; g__Blautia; s__uncultured Blautia sp.	-4433.980452	13055.27004	8122.14977
MTB_feature_2476	unclassified	9361.900193	13052.01899	-9302.31471
k99_8990169_1	k__Bacteria; p__Firmicutes; c__; o__; f__; g__; s__Firmicutes bacterium CAG:114	-17988.22723	13039.41452	-9137.926244
k99_8277618_1	k__Bacteria; p__Firmicutes; c__Clostridia; o__Clostridiales; f__Lachnospiraceae; g__Fusicatenibacter; s__Fusicatenibacter saccharivorans	6050.054279	13026.97793	66.37497565
MTB_feature_1985	Long-chain fatty acids	-2442.84525	13026.84573	1921.422615
G000479045	k__Bacteria;p__Fusobacteria;c__Fusobacteriia;o__Fusobacteriales;f__Fusobacteriaceae;g__Cetobacterium;s__Cetobacterium somerae	35623.0961	12996.16239	-45695.91038
G000436195	k__Bacteria;p__Proteobacteria;c__Alphaproteobacteria;o__Rhodospirillales;f__Rhodospirillaceae;g__Azospirillum;s__Azospirillum sp. CAG:260	-8883.421091	12991.7408	-1728.324506
ASV_Feature_4560	k__Bacteria; p__Actinobacteria; c__Coriobacteriia; o__Coriobacteriales; f__Coriobacteriaceae; g__Collinsella; s__	-8002.325455	12975.05843	-5984.738546
k99_7369693_1	k__Bacteria; p__Firmicutes; c__Clostridia; o__Clostridiales; f__Lachnospiraceae; g__Roseburia; s__Roseburia faecis	-984.264787	12970.59481	14756.51257
MTB_feature_2553	unclassified	-6425.056278	12958.4225	31927.1736
k99_1089496_1	k__Bacteria; p__Firmicutes; c__Clostridia; o__Clostridiales; f__Lachnospiraceae; g__Fusicatenibacter; s__Fusicatenibacter saccharivorans	-5642.794898	12913.09406	3706.494341
MTB_feature_1572	#N/A	46357.88085	12904.83625	-27094.52758
k99_3661399_2	k__Bacteria; p__Firmicutes; c__Clostridia; o__Clostridiales; f__Lachnospiraceae; g__Blautia; s__Blautia massiliensis	-12513.54727	12899.27314	-14506.78052
MTB_feature_2586	unclassified	-5021.874743	12872.74885	3053.002784
k99_1726479_1	k__Bacteria; p__Firmicutes; c__Clostridia; o__Clostridiales; f__Lachnospiraceae; g__Blautia; s__Blautia sp. Marseille-P2398	17535.92838	12868.1026	14025.85913
k99_1014674_1	k__Bacteria; p__Firmicutes; c__Clostridia; o__Clostridiales; f__Lachnospiraceae; g__Blautia; s__Blautia obeum	9804.087098	12860.95704	23299.14197
ASV_Feature_4217	k__Bacteria; p__Proteobacteria; c__Alphaproteobacteria; o__RF32; f__; g__; s__	-4257.250713	12855.10227	6598.525413
MTB_feature_2517	#N/A	-1906.995134	12847.13744	7609.149977
k99_818055_4	k__Bacteria; p__Firmicutes; c__Clostridia; o__Clostridiales; f__Eubacteriaceae; g__Eubacterium; s__Eubacterium sp. 38_16	-14120.23484	12837.71024	8879.459516
ASV_Feature_116	k__Bacteria; p__Firmicutes; c__Clostridia; o__Clostridiales; f__Ruminococcaceae; g__Oscillospira; s__	-151011.9959	12822.77209	-167237.0679
k99_9751454_1	k__Bacteria; p__Firmicutes; c__Clostridia; o__Clostridiales; f__Lachnospiraceae; g__Blautia; s__Blautia wexlerae	31884.6161	12817.0833	-1063.569005
k99_1531928_1	k__Bacteria; p__Firmicutes; c__Clostridia; o__Clostridiales; f__Lachnospiraceae; g__Roseburia; s__Roseburia intestinalis	-11171.74065	12807.49978	-5804.348278
k99_3498646_1	k__Bacteria; p__Firmicutes; c__; o__; f__; g__; s__Firmicutes bacterium CAG:114	-7720.062308	12804.85685	-2969.116299
k99_4653009_1	k__Bacteria; p__Firmicutes; c__Clostridia; o__Clostridiales; f__Eubacteriaceae; g__Eubacterium; s__[Eubacterium] hallii	-7412.003784	12803.56622	4021.358905
MTB_feature_1558	Lineolic acids and derivatives	-1327.559647	12795.43466	23121.05355
MTB_feature_823	unclassified	-12065.63102	12794.92571	33525.92947
MTB_feature_2550	unclassified	-3421.650363	12788.42249	284.7937464
k99_3879747_1	k__Bacteria; p__Firmicutes; c__Clostridia; o__Clostridiales; f__Lachnospiraceae; g__Roseburia; s__Roseburia faecis	23163.9913	12786.44487	6544.320441
k99_4906611_1	k__Bacteria; p__Firmicutes; c__Clostridia; o__Clostridiales; f__; g__; s__Clostridiales bacterium Nov_37_41	9283.579079	12776.64827	14543.00069
G000235445	k__Bacteria;p__Firmicutes;c__Clostridia;o__Clostridiales;f__Lachnospiraceae;g__Johnsonella;s__Johnsonella ignava	-27823.76386	12769.24268	-15827.17006
k99_3717151_1	k__Bacteria; p__Firmicutes; c__Clostridia; o__Clostridiales; f__Ruminococcaceae; g__Subdoligranulum; s__Subdoligranulum variabile	-19963.52046	12743.00018	-22901.3215
MTB_feature_735	unclassified	-42521.92063	12726.81351	-43141.84147
k99_6851578_1	k__Bacteria; p__Firmicutes; c__Clostridia; o__Clostridiales; f__Lachnospiraceae; g__Blautia; s__uncultured Blautia sp.	-5350.596418	12726.42257	4653.812255
ASV_Feature_1390	k__Bacteria; p__Actinobacteria; c__Coriobacteriia; o__Coriobacteriales; f__Coriobacteriaceae; g__; s__	-20216.0097	12724.11711	-7850.238633
k99_7241407_1	k__Bacteria; p__Firmicutes; c__Clostridia; o__Clostridiales; f__Lachnospiraceae; g__Coprococcus; s__Coprococcus comes	-12736.23466	12716.85097	-8938.02176
MTB_feature_1231	#N/A	-28689.23071	12714.18226	-6155.707276
k99_4265079_1	k__Bacteria; p__Firmicutes; c__Clostridia; o__Clostridiales; f__Peptostreptococcaceae; g__Intestinibacter; s__Intestinibacter bartlettii	101284.4059	12688.62358	-71798.75976
MTB_feature_1218	unclassified	-11666.06517	12644.86942	-1542.84824
k99_2006141_1	k__Bacteria; p__Firmicutes; c__; o__; f__; g__; s__Firmicutes bacterium CAG:114	-13824.77451	12640.50793	-19656.86643
G001917125	k__Bacteria;p__Proteobacteria;c__Alphaproteobacteria;o__Rhodospirillales;f__Rhodospirillaceae;g__Azospirillum;s__Azospirillum sp. 47_25	-8845.064076	12637.48807	-1925.60745
MTB_feature_2719	unclassified	-2984.346657	12633.60703	3201.135918
ASV_Feature_625	k__Bacteria; p__Firmicutes; c__Clostridia; o__Clostridiales; f__; g__; s__	-142179.5513	12613.00049	-112728.0298
k99_504508_1	k__Bacteria; p__Firmicutes; c__Clostridia; o__Clostridiales; f__Lachnospiraceae; g__Fusicatenibacter; s__Fusicatenibacter saccharivorans	-2721.898184	12611.06439	-5783.273654
ASV_Feature_2359	k__Bacteria; p__Firmicutes; c__Erysipelotrichi; o__Erysipelotrichales; f__Erysipelotrichaceae; g__Clostridium; s__cocleatum	11314.27962	12592.84594	-1255.737806
k99_2969365_1	k__Bacteria; p__Firmicutes; c__Clostridia; o__Clostridiales; f__Lachnospiraceae; g__Blautia; s__[Ruminococcus] torques	694.5658805	12590.90276	-19632.09862
k99_5411358_1	k__Bacteria; p__Firmicutes; c__Clostridia; o__Clostridiales; f__Lachnospiraceae; g__Blautia; s__Blautia wexlerae	-13042.80841	12548.76382	-1295.53978
MTB_feature_1575	unclassified	22579.41145	12529.3969	-16989.59919
MTB_feature_860	#N/A	91073.50908	12528.13754	-29076.6646
G000091765	k__Bacteria;p__Firmicutes;c__Bacilli;o__Lactobacillales;f__Lactobacillaceae;g__Lactobacillus;s__Lactobacillus crispatus	2500.56588	12521.35492	149845.7227
G000757785	k__Bacteria;p__Proteobacteria;c__Gammaproteobacteria;o__Enterobacterales;f__Enterobacteriaceae;g__Pluralibacter;s__Pluralibacter gergoviae	56436.88691	12514.53322	-25903.18482
k99_839669_1	k__Bacteria; p__Firmicutes; c__Clostridia; o__Clostridiales; f__Lachnospiraceae; g__Roseburia; s__Roseburia faecis	-6817.973985	12508.66001	9942.812495
k99_1480881_1	k__Bacteria; p__Firmicutes; c__Clostridia; o__Clostridiales; f__Lachnospiraceae; g__Roseburia; s__uncultured Roseburia sp.	-9055.060721	12493.21483	-2210.810175
MTB_feature_2392	unclassified	-41681.9576	12486.67005	-22400.90772
k99_2373845_1	k__Bacteria; p__Firmicutes; c__Clostridia; o__Clostridiales; f__Lachnospiraceae; g__Roseburia; s__Roseburia faecis	-6594.186984	12455.14317	534.6793073
k99_3947951_3	k__Bacteria; p__Firmicutes; c__Clostridia; o__Clostridiales; f__Ruminococcaceae; g__Subdoligranulum; s__Subdoligranulum sp. 60_17	3242.333448	12454.03499	1311.526584
ASV_Feature_1319	k__Bacteria; p__Firmicutes; c__Clostridia; o__Clostridiales	-5081.617123	12436.22497	-1269.649794
k99_1108918_3	k__Bacteria; p__Firmicutes; c__Clostridia; o__Clostridiales; f__Clostridiaceae; g__Clostridium; s__Clostridium sp. CAG:127	3329.07288	12427.20783	-3158.819956
ASV_Feature_723	k__Bacteria; p__Firmicutes; c__Clostridia; o__Clostridiales; f__; g__; s__	-599.5344319	12421.69554	-4573.115588
k99_5774625_1	k__Bacteria; p__Firmicutes; c__Clostridia; o__Clostridiales; f__Lachnospiraceae; g__Fusicatenibacter; s__Fusicatenibacter saccharivorans	1390.47485	12420.86774	953.0680195
k99_887145_1	k__Bacteria; p__Firmicutes; c__Clostridia; o__Clostridiales; f__Clostridiaceae; g__Clostridium; s__Clostridium sp. 42_12	-17500.84862	12396.97677	-4449.790377
ASV_Feature_667	k__Bacteria; p__Firmicutes; c__Clostridia; o__Clostridiales; f__; g__; s__	-89666.38452	12369.42714	-71996.46228
k99_7172965_1	k__Bacteria; p__Firmicutes; c__Clostridia; o__Clostridiales; f__Lachnospiraceae; g__Roseburia; s__Roseburia inulinivorans	-7699.566736	12363.48829	-7645.641141
MTB_feature_1956	#N/A	5684.54077	12352.99765	31527.09337
k99_3417096_1	k__Bacteria; p__Firmicutes; c__Clostridia; o__Clostridiales; f__Ruminococcaceae; g__Ruminococcus; s__uncultured Ruminococcus sp.	-24476.85798	12348.33684	-19646.02541
MTB_feature_1191	#N/A	-6857.999416	12345.64922	16006.35634
G000980655	k__Bacteria;p__Proteobacteria;c__Alphaproteobacteria;o__Rhodospirillales;f__Rhodospirillaceae;g__Rhodospirillum;s__Rhodospirillum sp. UNK.MGS-17	-8828.221759	12336.03572	-1999.641096
ASV_Feature_1497	k__Bacteria; p__Actinobacteria; c__Actinobacteria; o__Bifidobacteriales; f__Bifidobacteriaceae; g__Bifidobacterium; s__bifidum	-48974.53876	12328.81138	184204.0321
k99_9125857_4	k__Bacteria; p__Firmicutes; c__Clostridia; o__Clostridiales; f__Lachnospiraceae; g__Dorea; s__Dorea sp. AGR2135	-16805.4132	12301.40349	-18589.58072
k99_1412126_1	k__Bacteria; p__Firmicutes; c__Clostridia; o__Clostridiales; f__Eubacteriaceae; g__Eubacterium; s__Eubacterium sp. CAG:38	-11900.82882	12295.65762	-6064.425299
k99_4336212_1	k__Bacteria; p__Firmicutes; c__Clostridia; o__Clostridiales; f__Lachnospiraceae; g__Blautia; s__Blautia massiliensis	11140.87603	12293.053	-6263.35875
k99_7906140_1	k__Bacteria; p__Firmicutes; c__Clostridia; o__Clostridiales; f__Ruminococcaceae; g__Faecalibacterium; s__uncultured Faecalibacterium sp.	-20076.99925	12281.61429	-17298.5418
ASV_Feature_449	k__Bacteria; p__Firmicutes; c__Clostridia; o__Clostridiales; f__Lachnospiraceae; g__[Ruminococcus]; s__gnavus	120644.9506	12275.70747	-102517.839
MTB_feature_2081	unclassified	24736.35314	12263.52705	-41737.26192
k99_1118656_1	k__Bacteria; p__Firmicutes; c__Clostridia; o__Clostridiales; f__Eubacteriaceae; g__Eubacterium; s__uncultured Eubacterium sp.	-18689.01227	12262.68069	-15528.45194
k99_6237022_1	k__Bacteria; p__Firmicutes; c__; o__; f__; g__; s__Firmicutes bacterium CAG:227	-6116.312711	12256.47329	1778.72503
k99_4621069_1	k__Bacteria; p__Firmicutes; c__Clostridia; o__Clostridiales; f__Lachnospiraceae; g__Blautia; s__Blautia massiliensis	-10421.86466	12248.14144	-9551.317081
k99_208234_1	k__Bacteria; p__Firmicutes; c__Clostridia; o__Clostridiales; f__Lachnospiraceae; g__Fusicatenibacter; s__Fusicatenibacter saccharivorans	3704.202457	12239.00475	1417.789303
MTB_feature_1286	#N/A	1348.417457	12235.97639	2344.922686
k99_5821946_1	k__Bacteria; p__Firmicutes; c__Clostridia; o__Clostridiales; f__Lachnospiraceae; g__; s__[Eubacterium] rectale	-10961.38394	12225.12778	-9983.543438
MTB_feature_1427	Alkaloids and derivatives	-4219.354603	12218.599	1278.419933
k99_4259353_1	k__Bacteria; p__Firmicutes; c__Clostridia; o__Clostridiales; f__Eubacteriaceae; g__Eubacterium; s__[Eubacterium] hallii	-9648.476877	12216.29341	28303.31032
ASV_Feature_1553	k__Bacteria; p__Firmicutes; c__Clostridia; o__Clostridiales; f__Lachnospiraceae	2406.378817	12213.26137	-9951.508746
ASV_Feature_153	k__Bacteria; p__Firmicutes; c__Clostridia; o__Clostridiales; f__Ruminococcaceae; g__; s__	-11319.63023	12203.69568	-12200.76481
MTB_feature_2320	unclassified	-40815.36819	12199.34502	-48383.58612
MTB_feature_1164	#N/A	13453.50295	12195.4178	-8976.806792
k99_7301443_1	k__Bacteria; p__Firmicutes; c__Clostridia; o__Clostridiales; f__Lachnospiraceae; g__Coprococcus; s__uncultured Coprococcus sp.	-28009.47255	12193.22774	-28767.83823
k99_2110205_2	k__Bacteria; p__Firmicutes; c__Clostridia; o__Clostridiales; f__Lachnospiraceae; g__Dorea; s__Dorea longicatena	-10699.32232	12183.25868	-942.2764682
MTB_feature_728	#N/A	-19798.48055	12150.33218	-4073.301406
ASV_Feature_1449	k__Bacteria; p__Firmicutes; c__Clostridia; o__Clostridiales; f__Ruminococcaceae; g__Ruminococcus; s__	-9903.443653	12147.96341	-2737.859451
MTB_feature_1367	#N/A	11644.32179	12131.24066	6930.903192
k99_1274016_2	k__Bacteria; p__Firmicutes; c__Clostridia; o__Clostridiales; f__Lachnospiraceae; g__Fusicatenibacter; s__Fusicatenibacter saccharivorans	10361.68172	12121.47397	10236.89247
MTB_feature_1586	#N/A	16366.30109	12117.73263	-9658.428455
k99_26165_1	k__Bacteria; p__Firmicutes; c__Clostridia; o__Clostridiales; f__Lachnospiraceae; g__Blautia; s__Blautia massiliensis	2164.569185	12117.52011	3259.791954
k99_1032349_1	k__Bacteria; p__Firmicutes; c__Clostridia; o__Clostridiales; f__Lachnospiraceae; g__Roseburia; s__Roseburia intestinalis	-21203.48759	12106.03412	-12957.31685
k99_1802944_1	k__Bacteria; p__Firmicutes; c__Clostridia; o__Clostridiales; f__Lachnospiraceae; g__Roseburia; s__Roseburia inulinivorans	-9730.330759	12089.75735	-11330.86372
MTB_feature_1050	unclassified	-45600.03862	12088.33161	30641.57538
MTB_feature_1291	unclassified	4829.686802	12070.70014	45187.40195
ASV_Feature_2364	k__Bacteria; p__Firmicutes; c__Clostridia; o__Clostridiales; f__Clostridiaceae; g__Clostridium	54877.75407	12064.78291	-26784.72662
MTB_feature_2272	Triterpenoids	1069.741796	12057.38776	11.29056591
ASV_Feature_5255	k__Bacteria; p__Firmicutes; c__Clostridia; o__Clostridiales; f__Ruminococcaceae; g__; s__	-7173.217596	12056.29323	-3125.455174
k99_1390954_3	k__Bacteria; p__Firmicutes; c__Clostridia; o__Clostridiales; f__Lachnospiraceae; g__Coprococcus; s__Coprococcus comes	-5442.962268	12045.61314	4170.379521
k99_1317835_1	k__Bacteria; p__Firmicutes; c__Clostridia; o__Clostridiales; f__Ruminococcaceae; g__Ruminococcus; s__Ruminococcus sp. JC304	-2731.696965	12043.46128	19710.96533
MTB_feature_270	unclassified	141775.9999	12040.01249	215099.2645
k99_2502672_1	k__Bacteria; p__Firmicutes; c__Clostridia; o__Clostridiales; f__Lachnospiraceae; g__Blautia; s__Blautia wexlerae	-1213.295015	12039.56036	8475.39482
k99_9755939_1	k__Bacteria; p__Firmicutes; c__Clostridia; o__Clostridiales; f__Lachnospiraceae; g__Fusicatenibacter; s__Fusicatenibacter saccharivorans	-4029.062526	12034.86261	1205.63283
k99_435457_1	k__Bacteria; p__Firmicutes; c__Clostridia; o__Clostridiales; f__Clostridiaceae; g__Clostridium; s__Clostridium sp. CAG:127	-9993.250666	12028.1884	-10670.2608
G000157355	k__Bacteria;p__Firmicutes;c__Bacilli;o__Lactobacillales;f__Enterococcaceae;g__Enterococcus;s__Enterococcus casseliflavus	67668.69107	12013.72046	-28139.94294
G000219605	k__Bacteria;p__Proteobacteria;c__Gammaproteobacteria;o__Pseudomonadales;f__Pseudomonadaceae;g__Pseudomonas;s__Pseudomonas stutzeri	10379.62348	11998.6272	-9398.943672
k99_2919725_1	k__Bacteria; p__Firmicutes; c__Clostridia; o__Clostridiales; f__Peptostreptococcaceae; g__Clostridioides; s__Clostridioides difficile	46148.68857	11986.58562	-26227.80315
k99_4332570_1	k__Bacteria; p__Firmicutes; c__Clostridia; o__Clostridiales; f__; g__; s__Clostridiales bacterium 42_27	11847.60523	11963.5229	-1994.825266
MTB_feature_1931	unclassified	-10661.78884	11960.48334	9935.357971
k99_7032353_2	k__Bacteria; p__Firmicutes; c__Clostridia; o__Clostridiales; f__Ruminococcaceae; g__Subdoligranulum; s__Subdoligranulum sp. 60_17	-22751.666	11950.99251	-14147.29541
G000438295	k__Bacteria;p__Firmicutes;c__Clostridia;o__Clostridiales;f__Clostridiaceae;g__Clostridium;s__Clostridium sp. CAG:451	-19813.87609	11947.76877	-15893.24314
k99_9177378_2	k__Bacteria; p__Firmicutes; c__Clostridia; o__Clostridiales; f__Eubacteriaceae; g__Eubacterium; s__Eubacterium ramulus	-13028.16008	11939.44756	-4171.023601
ASV_Feature_3329	k__Bacteria; p__Firmicutes; c__Clostridia; o__Clostridiales; f__Ruminococcaceae; g__; s__	-10737.40655	11938.65188	-8202.373003
k99_919862_1	k__Bacteria; p__Actinobacteria; c__Actinobacteria; o__Bifidobacteriales; f__Bifidobacteriaceae; g__Bifidobacterium; s__Bifidobacterium adolescentis	7126.914573	11913.56444	59177.02202
G000431895	k__Bacteria;p__Firmicutes;c__Clostridia;o__Clostridiales;f__Eubacteriaceae;g__Eubacterium;s__Eubacterium sp. CAG:603	-14721.40162	11863.47952	-8121.443213
k99_5291658_1	k__Bacteria; p__Firmicutes; c__Clostridia; o__Clostridiales; f__Eubacteriaceae; g__Eubacterium; s__[Eubacterium] eligens	-24807.83546	11858.91558	-3597.405656
ASV_Feature_4205	k__Bacteria; p__Firmicutes; c__Clostridia; o__Clostridiales; f__Lachnospiraceae	-5151.768457	11846.10804	19704.04285
k99_6283735_1	k__Bacteria; p__Firmicutes; c__Clostridia; o__Clostridiales; f__; g__; s__Clostridiales bacterium 41_12_two_minus	-22561.4473	11829.79757	-13691.68768
MTB_feature_1758	#N/A	4072.004291	11811.21274	-1658.981518
G000296445	k__Bacteria;p__Actinobacteria;c__Coriobacteriia;o__Eggerthellales;f__Eggerthellaceae;g__Slackia;s__Slackia piriformis	-30503.80386	11807.84489	22856.15028
k99_3887054_1	k__Bacteria; p__Firmicutes; c__Clostridia; o__Clostridiales; f__Ruminococcaceae; g__Subdoligranulum; s__Subdoligranulum variabile	-25872.69378	11796.34462	-16331.1988
MTB_feature_1573	unclassified	18881.14199	11767.50756	-20636.70134
k99_307118_2	k__Bacteria; p__Firmicutes; c__Clostridia; o__Clostridiales; f__Lachnospiraceae; g__Coprococcus; s__Coprococcus comes	-1942.549778	11763.88494	-4715.11727
k99_2370811_1	k__Bacteria; p__Firmicutes; c__; o__; f__; g__; s__Firmicutes bacterium CAG:646	10100.01372	11761.86123	64530.25564
MTB_feature_602	#N/A	-5748.062799	11760.27579	-32403.53929
ASV_Feature_1550	k__Bacteria; p__Firmicutes; c__Clostridia; o__Clostridiales; f__Ruminococcaceae; g__; s__	783.6501476	11759.40474	5213.322735
MTB_feature_2010	Indoles	-14069.61099	11756.92117	-14685.10787
k99_2051191_2	k__Bacteria; p__Firmicutes; c__Clostridia; o__Clostridiales; f__Ruminococcaceae; g__Faecalibacterium; s__Faecalibacterium prausnitzii	-25373.22376	11730.2944	-12461.32823
k99_571802_3	k__Bacteria; p__Firmicutes; c__Clostridia; o__Clostridiales; f__Ruminococcaceae; g__Ruminococcus; s__Ruminococcus lactaris	32751.24264	11715.94515	473.6940517
k99_6198855_1	k__Bacteria; p__Firmicutes; c__Clostridia; o__Clostridiales; f__Clostridiaceae; g__Clostridium; s__Clostridium sp. CAG:7	-3077.396609	11709.06604	-3782.117327
G900107075	k__Bacteria;p__Firmicutes;c__Negativicutes;o__Acidaminococcales;f__Acidaminococcaceae;g__Acidaminococcus;s__Acidaminococcus fermentans	-5961.639273	11706.91183	-10311.6763
k99_670311_1	k__Bacteria; p__Firmicutes; c__Clostridia; o__Clostridiales; f__Clostridiaceae; g__Clostridium; s__Clostridium sp. CAG:43	12330.86549	11690.44977	-2324.511351
MTB_feature_1861	Aporphines	1252.920565	11655.87868	40698.17155
ASV_Feature_485	k__Bacteria; p__Firmicutes; c__Clostridia; o__Clostridiales; f__Ruminococcaceae; g__Ruminococcus; s__	2727.893286	11650.37886	-7197.274427
k99_7221512_1	k__Bacteria; p__Firmicutes; c__Clostridia; o__Clostridiales; f__Ruminococcaceae; g__Subdoligranulum; s__Subdoligranulum sp. 60_17	-16377.30638	11650.20158	-16470.33294
k99_8054477_1	k__Bacteria; p__Firmicutes; c__Clostridia; o__Clostridiales; f__Lachnospiraceae; g__Lachnospira; s__Lachnospira pectinoschiza	-5912.206119	11648.08009	-10337.2194
k99_1015541_11	k__Bacteria; p__Firmicutes; c__Clostridia; o__Clostridiales; f__Ruminococcaceae; g__Ruminococcus; s__Ruminococcus lactaris	-3007.613035	11638.46835	-3276.263274
k99_3221256_1	k__Bacteria; p__Firmicutes; c__Clostridia; o__Clostridiales; f__Eubacteriaceae; g__Eubacterium; s__Eubacterium sp. CAG:38	-16575.84611	11625.65359	-14373.90665
k99_154338_1	unknown	7323.861539	11619.22935	24989.43808
k99_7615981_1	k__Bacteria; p__Firmicutes; c__Clostridia; o__Clostridiales; f__Eubacteriaceae; g__Eubacterium; s__Eubacterium sp. CAG:38	-20023.25015	11605.67353	-282.6847298
k99_7336268_1	k__Bacteria; p__Actinobacteria; c__Actinobacteria; o__Bifidobacteriales; f__Bifidobacteriaceae; g__Bifidobacterium; s__Bifidobacterium adolescentis	1571.022449	11587.10445	35068.47756
k99_4035805_1	k__Bacteria; p__Firmicutes; c__Clostridia; o__Clostridiales; f__Lachnospiraceae; g__Blautia; s__Blautia wexlerae	898.6843274	11579.54914	24122.46995
k99_9132144_1	k__Bacteria; p__Firmicutes; c__Clostridia; o__Clostridiales; f__Lachnospiraceae; g__Roseburia; s__Roseburia faecis	-10703.01812	11570.70413	-1429.778176
k99_4291626_1	k__Bacteria; p__Bacteroidetes; c__Bacteroidia; o__Bacteroidales; f__Prevotellaceae; g__Prevotella; s__Prevotella sp. CAG:1124	7512.148533	11568.66762	-9140.064711
k99_2994769_1	k__Bacteria; p__Firmicutes; c__Clostridia; o__Clostridiales; f__Eubacteriaceae; g__Eubacterium; s__Eubacterium sp. 38_16	-14225.57752	11566.7194	18256.36102
MTB_feature_486	unclassified	-2012.020854	11562.57733	6646.350594
MTB_feature_534	unclassified	-13902.39789	11556.37978	-13541.06047
k99_7352674_1	k__Bacteria; p__Firmicutes; c__Clostridia; o__Clostridiales; f__Ruminococcaceae; g__Subdoligranulum; s__Subdoligranulum sp. 60_17	-10840.35357	11545.24716	-1196.991097
k99_3765847_1	k__Bacteria; p__Firmicutes; c__Clostridia; o__Clostridiales; f__Lachnospiraceae; g__Blautia; s__Blautia massiliensis	2798.171855	11544.79211	2946.845488
MTB_feature_2522	#N/A	-1905.569787	11530.25254	9855.033154
G000270285	k__Bacteria;p__Actinobacteria;c__Coriobacteriia;o__Eggerthellales;f__Eggerthellaceae;g__Eggerthella;s__Eggerthella sp. YY7918	-7534.492786	11526.72797	522.8663962
k99_6097636_2	k__Bacteria; p__Firmicutes; c__Clostridia; o__Clostridiales; f__Lachnospiraceae; g__Fusicatenibacter; s__Fusicatenibacter saccharivorans	11895.58687	11523.35628	-1387.84484
k99_8590642_1	k__Bacteria; p__Firmicutes; c__Clostridia; o__Clostridiales; f__Ruminococcaceae; g__Faecalibacterium; s__Faecalibacterium prausnitzii	-18557.03324	11510.74694	-10841.90393
ASV_Feature_6374	k__Bacteria; p__Bacteroidetes; c__Bacteroidia; o__Bacteroidales; f__[Paraprevotellaceae]; g__; s__	1322.124052	11509.28992	-14416.14034
k99_1432679_1	k__Bacteria; p__Firmicutes; c__Clostridia; o__Clostridiales; f__Eubacteriaceae; g__Eubacterium; s__Eubacterium sp. 41_20	-19577.42536	11508.23163	-7494.482882
ASV_Feature_1979	k__Bacteria; p__Firmicutes; c__Clostridia; o__Clostridiales; f__Lachnospiraceae; g__Dorea; s__	29293.13501	11504.58927	2546.044917
k99_8908261_1	k__Bacteria; p__Proteobacteria; c__Gammaproteobacteria; o__Enterobacterales; f__Enterobacteriaceae; g__Enterobacter; s__Enterobacter kobei	98293.87856	11495.69168	-45085.44075
MTB_feature_2344	unclassified	-1724.661242	11482.34531	2153.286332
k99_2023515_1	k__Bacteria; p__Firmicutes; c__Clostridia; o__Clostridiales; f__Lachnospiraceae; g__Blautia; s__uncultured Blautia sp.	-3640.167357	11467.28299	11370.43758
k99_8025244_1	k__Bacteria; p__Firmicutes; c__Clostridia; o__Clostridiales; f__Lachnospiraceae; g__Blautia; s__[Ruminococcus] torques	-11451.24978	11441.08978	-11731.29108
k99_540153_1	k__Bacteria; p__Firmicutes; c__; o__; f__; g__; s__Firmicutes bacterium CAG:41	-14223.95265	11437.8779	-16791.99774
k99_4394569_1	k__Bacteria; p__Firmicutes; c__Clostridia; o__Clostridiales; f__Lachnospiraceae; g__Dorea; s__Dorea longicatena	-6735.851419	11433.88051	-15716.71254
k99_1033795_2	k__Bacteria; p__Firmicutes; c__Clostridia; o__Clostridiales; f__Lachnospiraceae; g__Lachnospira; s__uncultured Lachnospira sp.	-16053.30427	11427.71037	-7419.787671
ASV_Feature_3138	k__Bacteria; p__Firmicutes; c__Clostridia; o__Clostridiales; f__Lachnospiraceae; g__[Ruminococcus]; s__gnavus	-751.0459108	11426.38375	4297.39733
MTB_feature_1259	#N/A	-2775.887139	11402.98815	10557.00064
MTB_feature_445	Dipeptides	21222.55614	11382.47687	48840.79805
k99_3628163_3	k__Bacteria; p__Bacteroidetes; c__Bacteroidia; o__Bacteroidales; f__; g__; s__Bacteroidales bacterium H2	1451.881097	11381.59871	393.6107452
MTB_feature_2721	#N/A	-4912.267924	11373.1396	3800.289535
ASV_Feature_6110	k__Bacteria; p__Firmicutes; c__Clostridia; o__Clostridiales; f__; g__; s__	-6578.867506	11349.33463	-3752.462721
MTB_feature_2449	#N/A	-1630.826927	11345.9861	-3113.893403
MTB_feature_2110	Phenethylamines	31848.9052	11294.90248	-4777.016172
MTB_feature_1120	unclassified	54084.69659	11289.18869	938.2280779
MTB_feature_42	#N/A	-266898.0359	11284.71751	-80770.01775
k99_360626_1	k__Bacteria; p__Firmicutes; c__Clostridia; o__Clostridiales; f__Lachnospiraceae; g__Dorea; s__Dorea longicatena	-12987.62967	11283.13652	-8299.759861
MTB_feature_1051	unclassified	-30024.90769	11268.83609	-20148.64865
k99_5258359_1	k__Bacteria; p__Proteobacteria; c__Gammaproteobacteria; o__Enterobacterales; f__Morganellaceae; g__Morganella; s__Morganella morganii	109121.4819	11267.33182	-49899.05959
k99_3600305_1	k__Bacteria; p__Firmicutes; c__Clostridia; o__Clostridiales; f__Lachnospiraceae; g__Blautia; s__Blautia obeum	-192.7684045	11252.95909	-4975.096771
k99_4398983_3	k__Bacteria; p__Firmicutes; c__Clostridia; o__Clostridiales; f__Peptostreptococcaceae; g__Terrisporobacter; s__Terrisporobacter glycolicus	3511.000231	11242.01797	-17791.19422
MTB_feature_873	unclassified	1946.213546	11230.36457	13135.9725
MTB_feature_1999	unclassified	-4937.706816	11218.40264	8551.027972
k99_2719738_1	k__Bacteria; p__Firmicutes; c__; o__; f__; g__; s__Firmicutes bacterium CAG:95	6387.709042	11216.0197	9386.827248
MTB_feature_2336	unclassified	-4017.269226	11210.52856	7526.761858
k99_8983612_1	k__Bacteria; p__Firmicutes; c__Clostridia; o__Clostridiales; f__Lachnospiraceae; g__Blautia; s__[Ruminococcus] torques	3997.822348	11210.03276	5662.914424
MTB_feature_776	Dihydroxy bile acids, alcohols and derivatives	-411568.6742	11206.70921	-333594.1405
k99_815956_2	k__Bacteria; p__Firmicutes; c__Clostridia; o__Clostridiales; f__Lachnospiraceae; g__Roseburia; s__Roseburia inulinivorans	-5081.519853	11201.7782	1291.401503
MTB_feature_781	unclassified	-86497.30709	11198.15037	137917.2621
ASV_Feature_6479	k__Bacteria; p__Firmicutes; c__Clostridia; o__Clostridiales; f__Clostridiaceae; g__Clostridium; s__	-7391.22633	11181.29398	-6177.066566
k99_1123395_6	k__Bacteria; p__Firmicutes; c__Clostridia; o__Clostridiales; f__Ruminococcaceae; g__Subdoligranulum; s__Subdoligranulum variabile	-21096.81396	11180.36654	-8807.118961
k99_10327303_1	k__Bacteria; p__Firmicutes; c__Clostridia; o__Clostridiales; f__Ruminococcaceae; g__Ruminococcus; s__Ruminococcus sp. Marseille-P328	-7897.741415	11171.1169	-11312.87285
ASV_Feature_1012	k__Bacteria; p__Actinobacteria; c__Actinobacteria; o__Actinomycetales; f__Actinomycetaceae; g__Actinomyces; s__	3811.321721	11118.40159	13489.0692
k99_2565092_1	k__Bacteria; p__Firmicutes; c__Clostridia; o__Clostridiales; f__Ruminococcaceae; g__Subdoligranulum; s__Subdoligranulum variabile	-21723.4408	11101.88483	-23325.95706
MTB_feature_2291	unclassified	-15611.14457	11095.93561	-3813.78304
k99_1652645_2	k__Bacteria; p__Firmicutes; c__Clostridia; o__Clostridiales; f__Eubacteriaceae; g__Eubacterium; s__[Eubacterium] hallii	-14035.89272	11081.92289	11400.29233
MTB_feature_829	#N/A	32652.72754	11072.74935	37329.22928
k99_6279972_4	k__Bacteria; p__Firmicutes; c__Clostridia; o__Clostridiales; f__Lachnospiraceae; g__Blautia; s__uncultured Blautia sp.	6333.350598	11043.94213	9207.910802
k99_575576_4	k__Bacteria; p__Firmicutes; c__Clostridia; o__Clostridiales; f__Lachnospiraceae; g__Roseburia; s__Roseburia inulinivorans	-14791.18677	11043.35217	4212.324147
MTB_feature_1302	unclassified	49992.66917	11025.3999	-22770.16157
ASV_Feature_2945	k__Bacteria; p__Firmicutes; c__Clostridia; o__Clostridiales; f__Lachnospiraceae; g__Blautia; s__	-2155.527356	11019.92267	11445.71312
ASV_Feature_6619	k__Bacteria; p__Firmicutes; c__Clostridia; o__Clostridiales; f__Ruminococcaceae; g__; s__	-51264.32687	10982.22913	-51938.72295
k99_6703556_1	k__Bacteria; p__Firmicutes; c__Clostridia; o__Clostridiales; f__Lachnospiraceae; g__Roseburia; s__Roseburia intestinalis	-2905.292549	10979.92639	-11637.71706
k99_3819403_1	k__Bacteria; p__Firmicutes; c__Clostridia; o__Clostridiales; f__Lachnospiraceae; g__Blautia; s__Blautia obeum	17928.63643	10978.53446	5718.372292
ASV_Feature_3400	k__Bacteria; p__Firmicutes; c__Clostridia; o__Clostridiales; f__Lachnospiraceae	-3773.6767	10977.52886	8123.652691
k99_6758762_1	k__Bacteria; p__Firmicutes; c__Clostridia; o__Clostridiales; f__Ruminococcaceae; g__Ruminococcus; s__Ruminococcus lactaris	11773.00195	10959.19276	2396.891253
MTB_feature_2466	#N/A	5906.624881	10951.89589	-6716.034911
MTB_feature_2519	#N/A	-1039.290428	10902.17083	7998.923976
k99_812690_1	k__Bacteria; p__Firmicutes; c__Clostridia; o__Clostridiales; f__Ruminococcaceae; g__Faecalibacterium; s__Faecalibacterium prausnitzii	-36129.53722	10878.83421	-12482.85511
G000025305	k__Bacteria;p__Firmicutes;c__Negativicutes;o__Acidaminococcales;f__Acidaminococcaceae;g__Acidaminococcus;s__Acidaminococcus fermentans	-7453.17881	10870.12833	-11748.62657
MTB_feature_434	unclassified	761401.8736	10863.52112	-267795.4777
MTB_feature_2055	unclassified	-4962.898229	10858.3885	-18695.38502
k99_6580634_3	k__Bacteria; p__Firmicutes; c__Clostridia; o__Clostridiales; f__Ruminococcaceae; g__Ruminococcus; s__uncultured Ruminococcus sp.	-2088.698202	10829.07215	377.9464343
k99_6965460_1	k__Bacteria; p__Firmicutes; c__Clostridia; o__Clostridiales; f__Lachnospiraceae; g__Blautia; s__uncultured Blautia sp.	-15158.80585	10819.84166	-5145.535933
ASV_Feature_1502	k__Bacteria; p__Firmicutes; c__Clostridia; o__Clostridiales; f__Lachnospiraceae; g__Clostridium	54175.55686	10814.62695	-16057.91443
k99_7206131_1	k__Bacteria; p__Firmicutes; c__Clostridia; o__Clostridiales; f__Lachnospiraceae; g__Sellimonas; s__Sellimonas intestinalis	-5045.516997	10810.17693	9426.173987
MTB_feature_1426	unclassified	-6232.776979	10794.74086	154.6116649
k99_8721001_1	k__Bacteria; p__Firmicutes; c__Clostridia; o__Clostridiales; f__Eubacteriaceae; g__Eubacterium; s__Eubacterium ramulus	17235.54786	10784.41546	-11516.61924
MTB_feature_1851	unclassified	-19801.08906	10768.01095	78136.7006
k99_5445813_2	k__Bacteria; p__Firmicutes; c__Clostridia; o__Clostridiales; f__Lachnospiraceae; g__Lachnospira; s__uncultured Lachnospira sp.	-20475.55254	10766.68583	-16894.24092
k99_3659309_1	k__Bacteria; p__Firmicutes; c__Clostridia; o__Clostridiales; f__; g__; s__Clostridiales bacterium VE202-27	-2370.055917	10762.08053	19621.40721
k99_6085139_1	k__Bacteria; p__Firmicutes; c__Clostridia; o__Clostridiales; f__Clostridiaceae; g__Clostridium; s__Clostridium sp. SS2/1	21950.49101	10761.71446	-19856.76774
k99_8059291_1	k__Bacteria; p__Firmicutes; c__Clostridia; o__Clostridiales; f__Eubacteriaceae; g__Eubacterium; s__Eubacterium ramulus	1579.68636	10761.24101	-1113.384735
ASV_Feature_347	k__Bacteria; p__Bacteroidetes; c__Bacteroidia; o__Bacteroidales; f__S24-7; g__; s__	-140987.2159	10757.21416	-108739.5161
G900143685	k__Bacteria;p__Actinobacteria;c__Coriobacteriia;o__Coriobacteriales;f__Atopobiaceae;g__Libanicoccus;s__Libanicoccus massiliensis	-8649.347901	10744.45344	2181.530247
k99_4435736_1	k__Bacteria; p__Firmicutes; c__Clostridia; o__Clostridiales; f__Lachnospiraceae; g__Roseburia; s__Roseburia faecis	-10744.97559	10733.00522	10867.63556
ASV_Feature_7562	k__Bacteria; p__Firmicutes; c__Bacilli; o__Lactobacillales; f__Lactobacillaceae; g__Lactobacillus; s__mucosae	42436.21915	10725.73939	-14505.90535
k99_1454836_2	k__Bacteria; p__Firmicutes; c__Clostridia; o__Clostridiales; f__Lachnospiraceae; g__Blautia; s__uncultured Blautia sp.	2154.977121	10700.59023	4292.182397
k99_4148133_1	k__Bacteria; p__Firmicutes; c__Clostridia; o__Clostridiales; f__Lachnospiraceae; g__Anaerostipes; s__Anaerostipes hadrus	15961.09625	10651.29071	-7084.128619
k99_2835644_2	k__Bacteria; p__Firmicutes; c__Clostridia; o__Clostridiales; f__Lachnospiraceae; g__Blautia; s__Blautia producta	17937.98415	10639.83396	-11854.02147
MTB_feature_1757	unclassified	-6622.775544	10620.49454	-10423.7155
k99_7589853_4	k__Bacteria; p__Firmicutes; c__Clostridia; o__Clostridiales; f__Ruminococcaceae; g__Ruminococcus; s__Ruminococcus sp. UNK.MGS-30	23450.19428	10620.41584	8717.804887
k99_10080748_1	k__Bacteria; p__Firmicutes; c__Clostridia; o__Clostridiales; f__Lachnospiraceae; g__Blautia; s__uncultured Blautia sp.	424.2435214	10611.22992	-9364.668345
MTB_feature_667	#N/A	-4315.004626	10607.18033	-2180.676717
ASV_Feature_1594	k__Bacteria; p__Firmicutes; c__Clostridia; o__Clostridiales; f__[Mogibacteriaceae]; g__; s__	-9375.475998	10607.10239	-3495.38647
MTB_feature_1591	unclassified	8415.887519	10606.84633	2185.742168
MTB_feature_2458	unclassified	45039.78153	10577.68448	-23957.96701
k99_1273932_1	k__Bacteria; p__Firmicutes; c__Clostridia; o__Clostridiales; f__Lachnospiraceae; g__Blautia; s__Blautia sp. CAG:237	17530.30459	10572.63782	15264.65171
k99_1393008_1	k__Bacteria; p__Firmicutes; c__Clostridia; o__Clostridiales; f__Lachnospiraceae; g__Blautia; s__uncultured Blautia sp.	-4773.524027	10561.62512	-7616.460654
MTB_feature_2523	#N/A	-2564.767678	10557.74053	9885.294882
G000741695	k__Bacteria;p__Actinobacteria;c__Actinobacteria;o__Bifidobacteriales;f__Bifidobacteriaceae;g__Bifidobacterium;s__Bifidobacterium reuteri	41919.99842	10554.25291	200532.1143
k99_2627699_1	k__Bacteria; p__Firmicutes; c__Clostridia; o__Clostridiales; f__Lachnospiraceae; g__Blautia; s__Blautia massiliensis	-8026.866814	10550.85769	-3419.551593
MTB_feature_866	Glycosylamines	10535.93992	10542.07214	26316.33432
k99_4628747_1	k__Bacteria; p__Firmicutes; c__Clostridia; o__Clostridiales; f__Lachnospiraceae; g__Roseburia; s__Roseburia intestinalis	-7569.171189	10520.16672	22410.23976
MTB_feature_2078	unclassified	-19993.95609	10507.25593	-4093.266334
G000403295	k__Bacteria;p__Firmicutes;c__Clostridia;o__Clostridiales;f__Lachnospiraceae;g__;s__Lachnospiraceae bacterium M18-1	-3228.284748	10500.85442	-1705.704515
G001187865	k__Bacteria;p__Proteobacteria;c__Gammaproteobacteria;o__Enterobacterales;f__Enterobacteriaceae;g__Klebsiella;s__Klebsiella sp. RIT-PI-d	38072.67302	10493.17809	-28319.68746
MTB_feature_2535	#N/A	1090.598082	10490.98187	3285.005317
k99_6689893_1	k__Bacteria; p__Firmicutes; c__Clostridia; o__Clostridiales; f__Lachnospiraceae; g__Blautia; s__uncultured Blautia sp.	-11069.74461	10478.63647	-8239.15331
ASV_Feature_893	k__Bacteria; p__Firmicutes; c__Clostridia; o__Clostridiales; f__Lachnospiraceae	-18373.22939	10463.31043	-11043.56813
k99_1612500_1	k__Bacteria; p__Firmicutes; c__Clostridia; o__Clostridiales; f__Ruminococcaceae; g__Faecalibacterium; s__Faecalibacterium prausnitzii	-27838.71818	10462.81548	-16487.70069
MTB_feature_184	#N/A	61360.92529	10462.13266	-19594.74099
k99_6499167_1	k__Bacteria; p__Firmicutes; c__Clostridia; o__Clostridiales; f__Lachnospiraceae; g__Roseburia; s__Roseburia inulinivorans	-12652.92294	10461.47754	927.1929151
k99_7895041_1	k__Bacteria; p__Firmicutes; c__Clostridia; o__Clostridiales; f__Lachnospiraceae; g__Fusicatenibacter; s__Fusicatenibacter saccharivorans	1681.79304	10444.03659	363.5813694
MTB_feature_2520	#N/A	-2760.774391	10434.29509	9632.913128
k99_3295783_3	k__Bacteria; p__Firmicutes; c__Clostridia; o__Clostridiales; f__Ruminococcaceae; g__Ruminococcus; s__Ruminococcus faecis	-8636.167357	10413.02622	5206.0303
k99_8260222_2	k__Bacteria; p__Firmicutes; c__Clostridia; o__Clostridiales; f__Lachnospiraceae; g__Coprococcus; s__Coprococcus eutactus	3875.577521	10405.78869	-21675.2792
k99_5388628_1	k__Bacteria; p__Firmicutes; c__Clostridia; o__Clostridiales; f__Ruminococcaceae; g__Faecalibacterium; s__Faecalibacterium prausnitzii	-27310.22987	10402.83033	-13560.18314
k99_1713946_1	k__Bacteria; p__Firmicutes; c__Clostridia; o__Clostridiales; f__Lachnospiraceae; g__Roseburia; s__Roseburia faecis	-8940.943714	10399.62718	2591.686643
k99_3521061_1	k__Bacteria; p__Firmicutes; c__; o__; f__; g__; s__Firmicutes bacterium CAG:194	-14092.90103	10383.37526	-10404.89611
ASV_Feature_1939	k__Bacteria; p__Firmicutes; c__Clostridia; o__Clostridiales; f__Lachnospiraceae; g__Lachnospira; s__	-34176.02571	10369.74467	-17217.08389
k99_1637959_1	k__Bacteria; p__Firmicutes; c__Clostridia; o__Clostridiales; f__Lachnospiraceae; g__Roseburia; s__Roseburia hominis	-16608.90665	10362.86248	-7119.538468
k99_1329490_1	k__Bacteria; p__Firmicutes; c__Clostridia; o__Clostridiales; f__Eubacteriaceae; g__Eubacterium; s__Eubacterium sp. CAG:38	-16725.62439	10356.82234	-6538.23637
G000171615	k__Bacteria;p__Firmicutes;c__Bacilli;o__Bacillales;f__Bacillaceae;g__Bacillus;s__Bacillus coahuilensis	30538.18912	10340.94528	-22786.32001
k99_856562_1	k__Bacteria; p__Firmicutes; c__; o__; f__; g__; s__Firmicutes bacterium CAG:176_63_11	-6583.647997	10335.72943	-1555.801114
G000433515	k__Bacteria;p__Firmicutes;c__;o__;f__;g__;s__Firmicutes bacterium CAG:272	-10359.76166	10324.36744	-2002.773317
k99_2200965_6	k__Bacteria; p__Firmicutes; c__Clostridia; o__Clostridiales; f__Eubacteriaceae; g__Eubacterium; s__Eubacterium sp. 3_1_31	-26457.37027	10293.31909	-7980.721048
G000463155	k__Bacteria;p__Proteobacteria;c__Gammaproteobacteria;o__Enterobacterales;f__Enterobacteriaceae;g__Siccibacter;s__Siccibacter turicensis	44577.29495	10286.98814	-20777.6477
MTB_feature_1264	#N/A	6326.031303	10282.02142	2722.093939
k99_5557423_1	k__Bacteria; p__Firmicutes; c__Clostridia; o__Clostridiales; f__Ruminococcaceae; g__Faecalibacterium; s__Faecalibacterium prausnitzii	-27235.04652	10281.3992	-22585.27813
k99_1989358_2	k__Bacteria; p__Firmicutes; c__Clostridia; o__Clostridiales; f__Lachnospiraceae; g__Blautia; s__Blautia obeum	-8446.574682	10276.23013	-5119.816804
k99_4863710_3	k__Bacteria; p__Firmicutes; c__Clostridia; o__Clostridiales; f__Lachnospiraceae; g__Lachnospira; s__uncultured Lachnospira sp.	-21895.01753	10272.80003	-6842.041942
k99_7617379_3	k__Bacteria; p__Firmicutes; c__Clostridia; o__Clostridiales; f__Ruminococcaceae; g__Ruminiclostridium; s__Ruminiclostridium sp. KB18	-11283.1764	10252.7381	-3152.791157
G000741165	k__Bacteria;p__Actinobacteria;c__Actinobacteria;o__Bifidobacteriales;f__Bifidobacteriaceae;g__Bifidobacterium;s__Bifidobacterium biavatii	-11152.48959	10251.78922	18837.17241
k99_7367234_1	k__Bacteria; p__Firmicutes; c__Clostridia; o__Clostridiales; f__Lachnospiraceae; g__Blautia; s__uncultured Blautia sp.	7499.659133	10226.82766	11005.76492
k99_1508995_3	k__Bacteria; p__Firmicutes; c__Clostridia; o__Clostridiales; f__Ruminococcaceae; g__Ruminococcus; s__Ruminococcus bicirculans	4888.22151	10223.96836	-982.8654448
MTB_feature_2327	unclassified	935.5151513	10220.60435	6007.416855
MTB_feature_2471	#N/A	14909.50603	10210.83135	15296.44282
k99_1628699_1	k__Bacteria; p__Firmicutes; c__Clostridia; o__Clostridiales; f__Lachnospiraceae; g__Blautia; s__Blautia obeum	8147.51484	10207.62625	-14543.21475
k99_3855053_1	k__Bacteria; p__Firmicutes; c__Clostridia; o__Clostridiales; f__Clostridiaceae; g__Clostridium; s__uncultured Clostridium sp.	-22281.13697	10184.61876	545.2960145
k99_1679013_1	k__Bacteria; p__Firmicutes; c__; o__; f__; g__; s__Firmicutes bacterium CAG:176	-10728.70374	10149.18213	6967.005441
k99_3240566_1	k__Bacteria; p__Firmicutes; c__Clostridia; o__Clostridiales; f__Lachnospiraceae; g__Dorea; s__Dorea longicatena	-3702.757838	10148.19091	-5989.63865
ASV_Feature_2282	k__Bacteria; p__Firmicutes; c__Clostridia; o__Clostridiales; f__Clostridiaceae; g__Clostridium	-33573.55505	10132.48083	-17412.4645
ASV_Feature_2435	k__Bacteria; p__Firmicutes; c__Clostridia; o__Clostridiales; f__Lachnospiraceae; g__Blautia; s__	-5385.267258	10123.71649	5660.375337
k99_3672754_1	k__Bacteria; p__Firmicutes; c__Clostridia; o__Clostridiales; f__Lachnospiraceae; g__Coprococcus; s__Coprococcus comes	-7123.991759	10123.08804	-3865.334743
MTB_feature_548	Hypoxanthines	-15026.72963	10107.48838	8749.339438
k99_5888777_1	k__Bacteria; p__Firmicutes; c__Clostridia; o__Clostridiales; f__Clostridiaceae; g__Clostridium; s__uncultured Clostridium sp.	-12274.25391	10100.97295	17922.79118
MTB_feature_2443	unclassified	-341.549411	10077.09191	-5123.727135
k99_3877922_2	k__Bacteria; p__Firmicutes; c__Clostridia; o__Clostridiales; f__Clostridiaceae; g__Clostridium; s__Clostridium sp. CAG:62_40_43	-8298.092654	10073.88663	-8286.732248
k99_1409444_1	k__Bacteria; p__Firmicutes; c__Clostridia; o__Clostridiales; f__Clostridiaceae; g__Clostridium; s__Clostridium sp. AT5	-8526.327335	10068.39349	4794.303081
k99_7699116_1	k__Bacteria; p__Firmicutes; c__Clostridia; o__Clostridiales; f__Ruminococcaceae; g__Subdoligranulum; s__Subdoligranulum sp. 60_17	-4989.082813	10067.53463	-29934.46752
k99_2408571_6	k__Bacteria; p__Firmicutes; c__Clostridia; o__Clostridiales; f__Eubacteriaceae; g__Eubacterium; s__[Eubacterium] hallii	-14452.98417	10058.66966	11495.60611
k99_7776944_1	k__Bacteria; p__Firmicutes; c__Clostridia; o__Clostridiales; f__Peptostreptococcaceae; g__Clostridioides; s__Clostridioides difficile	51454.15171	10057.72448	-48520.55428
ASV_Feature_2896	k__Bacteria; p__Firmicutes; c__Clostridia; o__Clostridiales; f__[Mogibacteriaceae]; g__; s__	-6887.421223	10035.10435	-1196.352853
k99_2979484_1	k__Bacteria; p__Proteobacteria; c__Gammaproteobacteria; o__Enterobacterales; f__Enterobacteriaceae; g__Citrobacter; s__Citrobacter amalonaticus	197634.6882	10034.2235	-69069.57044
G000435575	k__Bacteria;p__Firmicutes;c__Clostridia;o__Clostridiales;f__Clostridiaceae;g__Clostridium;s__Clostridium sp. CAG:230	-19589.99862	10032.77661	2639.477721
k99_6174515_4	k__Bacteria; p__Firmicutes; c__Clostridia; o__Clostridiales; f__Eubacteriaceae; g__Eubacterium; s__Eubacterium ramulus	-9522.202725	10012.22468	-2102.086392
MTB_feature_2171	unclassified	10194.18824	9998.408069	9121.964392
MTB_feature_1969	#N/A	2608.575776	9994.391374	44598.65239
k99_2233937_1	k__Bacteria; p__Firmicutes; c__Clostridia; o__Clostridiales; f__Lachnospiraceae; g__Blautia; s__Blautia obeum	3220.559454	9986.138798	22672.60648
MTB_feature_1989	unclassified	-858.8207029	9981.618265	26.65296302
k99_1278146_1	k__Bacteria; p__Firmicutes; c__Clostridia; o__Clostridiales; f__Lachnospiraceae; g__Blautia; s__[Ruminococcus] torques	-3712.293043	9977.356061	-5787.486348
k99_5329547_3	k__Bacteria; p__Firmicutes; c__Clostridia; o__Clostridiales; f__Lachnospiraceae; g__Roseburia; s__Roseburia intestinalis	-7342.30358	9976.808423	-563.2840272
MTB_feature_1052	unclassified	-7343.666784	9973.444019	-6295.391624
MTB_feature_649	Carboximidic acids	352205.0708	9916.121501	254750.8403
k99_1044561_2	k__Bacteria; p__Proteobacteria; c__Gammaproteobacteria; o__Enterobacterales; f__Morganellaceae; g__Proteus; s__Proteus mirabilis	107540.4414	9909.081332	-45823.52783
G001950115	k__Bacteria;p__Firmicutes;c__Clostridia;o__Clostridiales;f__Peptostreptococcaceae;g__Paeniclostridium;s__Paeniclostridium sordellii	5002.08205	9904.872429	9124.290875
k99_8338843_1	k__Bacteria; p__Firmicutes; c__Clostridia; o__Clostridiales; f__Lachnospiraceae; g__Blautia; s__Blautia obeum	-17140.12059	9886.739116	-5261.402941
ASV_Feature_1375	k__Bacteria; p__Firmicutes; c__Clostridia; o__Clostridiales; f__Ruminococcaceae; g__Ruminococcus; s__	-8835.595348	9885.257426	-2627.327565
k99_1662931_1	k__Bacteria; p__Firmicutes; c__Clostridia; o__Clostridiales; f__Eubacteriaceae; g__Eubacterium; s__[Eubacterium] hallii	-18319.54494	9877.198918	4315.695878
MTB_feature_604	unclassified	772.6717647	9864.826551	7161.908521
ASV_Feature_706	k__Bacteria; p__Firmicutes; c__Clostridia; o__Clostridiales; f__Ruminococcaceae; g__Oscillospira; s__	-27961.42064	9860.905999	-20464.60674
MTB_feature_1519	#N/A	-962.0125897	9855.777301	-3838.961808
k99_1789001_2	k__Bacteria; p__Firmicutes; c__Clostridia; o__Clostridiales; f__Eubacteriaceae; g__Eubacterium; s__Eubacterium sp. 38_16	-12689.08463	9855.486762	18913.39466
k99_5480333_1	k__Bacteria; p__Firmicutes; c__Clostridia; o__Clostridiales; f__Ruminococcaceae; g__Subdoligranulum; s__Subdoligranulum sp. 60_17	-23852.54149	9835.818125	-16823.53515
k99_1858051_2	k__Bacteria; p__Firmicutes; c__Clostridia; o__Clostridiales; f__Lachnospiraceae; g__Blautia; s__[Ruminococcus] torques	-9092.458307	9828.447766	-12187.37717
MTB_feature_1408	unclassified	503.0483514	9824.708001	7112.600881
k99_8745130_1	k__Bacteria; p__Firmicutes; c__Clostridia; o__Clostridiales; f__Ruminococcaceae; g__Faecalibacterium; s__Faecalibacterium prausnitzii	-21953.90246	9820.81266	-15722.57775
k99_928550_1	k__Bacteria; p__Firmicutes; c__Clostridia; o__Clostridiales; f__Lachnospiraceae; g__Tyzzerella; s__Tyzzerella sp. Marseille-P3062	1839.467003	9780.272425	-3239.045593
k99_7549329_1	k__Bacteria; p__Firmicutes; c__; o__; f__; g__; s__Firmicutes bacterium CAG_194_44_15	-20527.86364	9777.629656	-13098.32869
k99_5114402_2	k__Bacteria; p__Firmicutes; c__Clostridia; o__Clostridiales; f__Eubacteriaceae; g__Eubacterium; s__[Eubacterium] hallii	-18270.6099	9775.61597	17033.21812
MTB_feature_1310	unclassified	15935.8649	9775.014858	-1405.741807
ASV_Feature_361	k__Bacteria; p__Firmicutes; c__Erysipelotrichi; o__Erysipelotrichales; f__Erysipelotrichaceae	-17171.81805	9769.076443	10165.9956
k99_2232657_2	k__Bacteria; p__Firmicutes; c__Clostridia; o__Clostridiales; f__Clostridiaceae; g__Clostridium; s__uncultured Clostridium sp.	1489.984521	9756.768048	-3585.097675
MTB_feature_315	unclassified	-45467.89382	9754.077357	24525.07642
MTB_feature_1963	unclassified	-3312.344827	9753.012225	16712.70494
ASV_Feature_5360	k__Bacteria; p__Proteobacteria; c__Deltaproteobacteria; o__Desulfovibrionales; f__Desulfovibrionaceae; g__Desulfovibrio; s__	6418.040731	9749.088678	-48972.16197
k99_10121904_1	k__Bacteria; p__Firmicutes; c__Clostridia; o__Clostridiales; f__Eubacteriaceae; g__Eubacterium; s__Eubacterium sp. 36_13	-8835.470139	9739.085456	-21325.01757
k99_495578_3	k__Bacteria; p__Firmicutes; c__Clostridia; o__Clostridiales; f__Lachnospiraceae; g__; s__[Eubacterium] rectale	-16998.67839	9730.681335	-2325.952436
k99_4900645_1	k__Bacteria; p__Firmicutes; c__Clostridia; o__Clostridiales; f__Lachnospiraceae; g__Blautia; s__Blautia obeum	12257.20338	9727.33948	22996.91119
ASV_Feature_63	k__Bacteria; p__Firmicutes; c__Clostridia; o__Clostridiales; f__Ruminococcaceae; g__Ruminococcus; s__callidus	-8218.921732	9700.139208	-6667.836829
k99_569527_1	k__Bacteria; p__Firmicutes; c__Clostridia; o__Clostridiales; f__Lachnospiraceae; g__Roseburia; s__Roseburia sp. 40_7	-2685.658234	9687.141457	133.2547689
ASV_Feature_144	k__Bacteria; p__Firmicutes; c__Clostridia; o__Clostridiales; f__Lachnospiraceae; g__; s__	-5351.261693	9683.839353	-1979.497244
ASV_Feature_3361	k__Bacteria; p__Proteobacteria; c__Deltaproteobacteria; o__Desulfovibrionales; f__Desulfovibrionaceae; g__Desulfovibrio; s__	-64705.79443	9676.46436	-68236.32715
k99_2605952_1	k__Bacteria; p__Firmicutes; c__Clostridia; o__Clostridiales; f__Lachnospiraceae; g__Fusicatenibacter; s__Fusicatenibacter saccharivorans	3542.779504	9675.169521	-3813.032276
G000383295	k__Bacteria;p__Firmicutes;c__Clostridia;o__Clostridiales;f__Ruminococcaceae;g__Ruminiclostridium;s__[Clostridium] sporosphaeroides	24053.98005	9672.500987	-16054.13995
k99_8253930_1	k__Bacteria; p__Firmicutes; c__Clostridia; o__Clostridiales; f__Lachnospiraceae; g__Butyrivibrio; s__Butyrivibrio crossotus	-6259.733443	9668.645719	3905.10739
k99_7670708_2	k__Bacteria; p__Firmicutes; c__Clostridia; o__Clostridiales; f__Lachnospiraceae; g__Blautia; s__Blautia sp. Marseille-P3087	5148.781708	9654.265366	10767.59334
k99_1072880_1	k__Bacteria; p__Firmicutes; c__Clostridia; o__Clostridiales; f__Lachnospiraceae; g__Blautia; s__Blautia massiliensis	4528.198487	9651.831812	-983.6970188
MTB_feature_2358	unclassified	-4754.583895	9650.929998	7756.357685
k99_1540623_1	k__Bacteria; p__Firmicutes; c__Clostridia; o__Clostridiales; f__Lachnospiraceae; g__Blautia; s__Blautia sp. SF-50	-2238.374034	9648.10972	2407.680064
MTB_feature_1166	unclassified	7590.477672	9638.738176	-5720.65955
k99_4091367_1	k__Bacteria; p__Firmicutes; c__Clostridia; o__Clostridiales; f__Lachnospiraceae; g__Blautia; s__Blautia obeum	-3584.870691	9628.278714	-3910.079694
k99_133091_1	k__Bacteria; p__Firmicutes; c__Clostridia; o__Clostridiales; f__Lachnospiraceae; g__Blautia; s__Blautia hydrogenotrophica	433.0110906	9604.795433	-3327.244405
G000160035	k__Bacteria;p__Firmicutes;c__Clostridia;o__Clostridiales;f__Lachnospiraceae;g__Catonella;s__Catonella morbi	-6838.385535	9596.972884	10991.01292
MTB_feature_1528	unclassified	11134.15549	9596.011927	-1139.048165
ASV_Feature_473	k__Bacteria; p__Firmicutes; c__Clostridia; o__Clostridiales; f__[Mogibacteriaceae]; g__; s__	-11762.80758	9585.506783	9290.675999
k99_1597099_1	k__Bacteria; p__Firmicutes; c__Clostridia; o__Clostridiales; f__Peptostreptococcaceae; g__Terrisporobacter; s__Terrisporobacter glycolicus	17446.11787	9579.606154	-20703.4221
k99_4055623_1	k__Bacteria; p__Firmicutes; c__Clostridia; o__Clostridiales; f__Lachnospiraceae; g__Blautia; s__Blautia massiliensis	-11800.19227	9566.161487	-13976.35555
k99_1977354_1	k__Bacteria; p__Firmicutes; c__Clostridia; o__Clostridiales; f__Lachnospiraceae; g__Dorea; s__Dorea longicatena	-15962.03601	9541.200314	-1380.080159
k99_1835337_2	k__Bacteria; p__Firmicutes; c__Clostridia; o__Clostridiales; f__Lachnospiraceae; g__Dorea; s__Dorea longicatena	-7216.383274	9537.33927	-326.4447748
MTB_feature_27	unclassified	19437.93273	9533.521289	-105749.6857
G000154825	k__Bacteria;p__Firmicutes;c__Clostridia;o__Clostridiales;f__Eubacteriaceae;g__Anaerofustis;s__Anaerofustis stercorihominis	14471.96641	9520.213802	5051.329632
k99_9125857_3	k__Bacteria; p__Firmicutes; c__Clostridia; o__Clostridiales; f__Lachnospiraceae; g__Dorea; s__Dorea formicigenerans	-22339.78856	9519.155287	-21073.63634
k99_2943641_1	k__Bacteria; p__Proteobacteria; c__Gammaproteobacteria; o__Enterobacterales; f__Enterobacteriaceae; g__Klebsiella; s__Klebsiella pneumoniae	115875.7873	9513.602952	-52946.8157
k99_8424159_1	k__Bacteria; p__Firmicutes; c__Clostridia; o__Clostridiales; f__Lachnospiraceae; g__Blautia; s__Blautia obeum	6312.629463	9511.556083	28335.65807
k99_801724_1	k__Bacteria; p__Firmicutes; c__Clostridia; o__Clostridiales; f__Lachnospiraceae; g__Dorea; s__Dorea longicatena	9620.380985	9495.658303	625.6343014
k99_4008713_1	k__Bacteria; p__Firmicutes; c__Clostridia; o__Clostridiales; f__Lachnospiraceae; g__Roseburia; s__Roseburia sp. CAG:18_43_25	-10265.71278	9460.664293	5085.8309
MTB_feature_597	unclassified	47.93470157	9446.614758	-2659.967505
k99_5895961_2	k__Bacteria; p__Firmicutes; c__Clostridia; o__Clostridiales; f__Eubacteriaceae; g__Eubacterium; s__uncultured Eubacterium sp.	-8456.995125	9418.207066	12414.57126
ASV_Feature_1053	k__Bacteria; p__Firmicutes; c__Clostridia; o__Clostridiales; f__; g__; s__	-4164.660266	9388.26217	-6926.422494
G000824705	k__Archaea;p__Euryarchaeota;c__Methanobacteria;o__Methanobacteriales;f__Methanobacteriaceae;g__Methanobrevibacter;s__Methanobrevibacter smithii	-125898.5134	9381.297571	-109358.1152
k99_1144262_1	k__Bacteria; p__Firmicutes; c__; o__; f__; g__; s__Firmicutes bacterium CAG:114	-14382.183	9367.799329	-7407.691569
k99_175217_1	k__Bacteria; p__Firmicutes; c__Clostridia; o__Clostridiales; f__Clostridiaceae; g__Clostridium; s__uncultured Clostridium sp.	34044.55298	9361.35315	-26150.06889
G000308275	k__Bacteria;p__Firmicutes;c__Clostridia;o__Clostridiales;f__;g__Levyella;s__Levyella massiliensis	-12389.18727	9341.841545	-5694.557419
k99_8172526_1	k__Bacteria; p__Firmicutes; c__Clostridia; o__Clostridiales; f__Lachnospiraceae; g__Blautia; s__uncultured Blautia sp.	-1404.426691	9338.72285	-3774.551713
k99_3962791_1	k__Bacteria; p__Firmicutes; c__Clostridia; o__Clostridiales; f__Lachnospiraceae; g__Blautia; s__uncultured Blautia sp.	-8277.505335	9333.84887	-4240.329551
k99_1290662_1	k__Bacteria; p__Firmicutes; c__Clostridia; o__Clostridiales; f__Lachnospiraceae; g__Blautia; s__[Ruminococcus] torques	-14814.93762	9330.307084	-14603.09687
MTB_feature_2074	unclassified	-978.2385173	9326.550145	12964.16946
MTB_feature_2484	#N/A	-159.8638713	9322.459488	38424.60834
ASV_Feature_6480	k__Bacteria; p__Firmicutes; c__Clostridia; o__Clostridiales; f__Lachnospiraceae; g__Coprococcus; s__eutactus	-6129.30964	9272.292567	-5122.445445
k99_3263653_1	k__Bacteria; p__Firmicutes; c__Clostridia; o__Clostridiales; f__Lachnospiraceae; g__; s__[Eubacterium] rectale	-13629.90308	9262.495618	-8745.889563
k99_9195433_1	k__Bacteria; p__Firmicutes; c__Clostridia; o__Clostridiales; f__Lachnospiraceae; g__Blautia; s__Blautia obeum	762.4960344	9253.639585	12344.96684
MTB_feature_2729	#N/A	-4881.434716	9210.235161	2654.352268
G000431535	k__Bacteria;p__Firmicutes;c__Clostridia;o__Clostridiales;f__Clostridiaceae;g__Clostridium;s__Clostridium sp. CAG:678	-8331.676926	9198.30884	-5878.860945
k99_8381213_1	k__Bacteria; p__Firmicutes; c__Clostridia; o__Clostridiales; f__Lachnospiraceae; g__Blautia; s__[Ruminococcus] torques	-14265.82825	9198.22505	-15434.33679
MTB_feature_915	Oligopeptides	-697.8851082	9187.944575	13446.25516
k99_6220769_3	k__Bacteria; p__Firmicutes; c__Clostridia; o__Clostridiales; f__Lachnospiraceae; g__Lachnospira; s__uncultured Lachnospira sp.	-6992.538154	9187.456205	-9374.102533
G000420905	k__Bacteria;p__Firmicutes;c__Clostridia;o__Clostridiales;f__Lachnospiraceae;g__Butyrivibrio;s__Butyrivibrio sp. AD3002	-1774.354434	9182.163147	3762.978484
k99_3467122_1	k__Bacteria; p__Firmicutes; c__Clostridia; o__Clostridiales; f__Lachnospiraceae; g__Blautia; s__[Ruminococcus] torques	-3586.77123	9170.24427	-849.3543177
MTB_feature_921	#N/A	5544.881295	9157.609471	15953.67178
k99_8031738_1	k__Bacteria; p__Firmicutes; c__Clostridia; o__Clostridiales; f__Ruminococcaceae; g__Ruminococcus; s__Ruminococcus lactaris	-7290.316088	9155.170824	-2411.235898
MTB_feature_2555	#N/A	-3924.261658	9153.935542	3576.658474
k99_5878320_1	k__Bacteria; p__Firmicutes; c__Clostridia; o__Clostridiales; f__; g__; s__Clostridiales bacterium 52_15	-19920.02295	9148.005128	-16822.84504
k99_5332953_2	k__Bacteria; p__Firmicutes; c__Clostridia; o__Clostridiales; f__Clostridiaceae; g__Clostridium; s__Clostridium perfringens	5856.823924	9139.602325	-1774.784276
k99_1844161_1	k__Bacteria; p__Firmicutes; c__Clostridia; o__Clostridiales; f__Eubacteriaceae; g__Eubacterium; s__Eubacterium sp. CAG:202	-483.1156862	9127.764762	-3060.425615
k99_2427358_1	k__Bacteria; p__Firmicutes; c__Clostridia; o__Clostridiales; f__Eubacteriaceae; g__Eubacterium; s__Eubacterium sp. CAG:115	-5565.909522	9123.966702	4786.925759
k99_1333132_1	k__Bacteria; p__Firmicutes; c__Clostridia; o__Clostridiales; f__; g__; s__Clostridiales bacterium 41_12_two_minus	-7094.920692	9123.519172	-6455.706116
k99_550494_2	k__Bacteria; p__Firmicutes; c__Clostridia; o__Clostridiales; f__Clostridiaceae; g__Clostridium; s__uncultured Clostridium sp.	-4697.894902	9117.056857	-24888.72239
k99_9470145_1	k__Bacteria; p__Firmicutes; c__Clostridia; o__Clostridiales; f__Lachnospiraceae; g__Anaerostipes; s__Anaerostipes sp. CAG:276	3605.793039	9092.802156	-589.3927718
k99_5422721_1	k__Bacteria; p__Firmicutes; c__Clostridia; o__Clostridiales; f__Ruminococcaceae; g__Ruminococcus; s__uncultured Ruminococcus sp.	7024.942705	9084.024893	7636.395103
MTB_feature_1249	unclassified	29821.34272	9079.102464	15588.25089
k99_977360_1	k__Bacteria; p__Firmicutes; c__Clostridia; o__Clostridiales; f__Lachnospiraceae; g__Blautia; s__Blautia massiliensis	7132.987443	9055.305675	-3852.813231
k99_8001809_3	k__Bacteria; p__Firmicutes; c__Clostridia; o__Clostridiales; f__Lachnospiraceae; g__Coprococcus; s__uncultured Coprococcus sp.	-21821.95709	9040.823899	-16486.14282
k99_8360252_1	k__Bacteria; p__Firmicutes; c__Clostridia; o__Clostridiales; f__Lachnospiraceae; g__Blautia; s__uncultured Blautia sp.	2930.74812	9019.538437	3125.832607
G001874625	k__Bacteria;p__Proteobacteria;c__Gammaproteobacteria;o__Enterobacterales;f__Morganellaceae;g__Providencia;s__Providencia rettgeri	24676.05259	9006.729763	-11902.86413
k99_109874_1	k__Bacteria; p__Firmicutes; c__Clostridia; o__Clostridiales; f__Lachnospiraceae; g__; s__Lachnospiraceae bacterium CAG:364	25271.54367	8999.326057	8907.233741
k99_7744717_1	k__Bacteria; p__Firmicutes; c__Clostridia; o__Clostridiales; f__Ruminococcaceae; g__Faecalibacterium; s__Faecalibacterium prausnitzii	-27594.60796	8968.618775	-22448.68722
MTB_feature_1686	unclassified	6998.090984	8958.778011	-5037.94311
k99_8730560_1	k__Bacteria; p__Firmicutes; c__Clostridia; o__Clostridiales; f__Clostridiaceae; g__Clostridium; s__Clostridium sp. BR31	4042.308901	8938.011808	-3428.751488
G000741785	k__Bacteria;p__Actinobacteria;c__Actinobacteria;o__Bifidobacteriales;f__Bifidobacteriaceae;g__Bifidobacterium;s__Bifidobacterium stellenboschense	-9383.486922	8937.851676	41878.28558
MTB_feature_2249	#N/A	34768.8456	8925.838509	-22969.83428
MTB_feature_742	unclassified	-26534.49665	8923.266924	-47537.02818
k99_6044965_1	k__Bacteria; p__Firmicutes; c__Clostridia; o__Clostridiales; f__Lachnospiraceae; g__Blautia; s__Blautia obeum	-12806.95527	8920.564179	-5768.541674
k99_450980_2	k__Bacteria; p__Firmicutes; c__Clostridia; o__Clostridiales; f__Eubacteriaceae; g__Eubacterium; s__[Eubacterium] hallii	-16584.9095	8915.991876	2478.935273
k99_99398_1	k__Bacteria; p__Firmicutes; c__Clostridia; o__Clostridiales; f__Peptostreptococcaceae; g__Intestinibacter; s__Intestinibacter bartlettii	25979.56896	8911.890432	-11186.65046
k99_4871986_1	k__Bacteria; p__Firmicutes; c__Clostridia; o__Clostridiales; f__Eubacteriaceae; g__Eubacterium; s__uncultured Eubacterium sp.	-10149.16218	8907.29556	17986.82268
k99_7901576_1	k__Bacteria; p__Firmicutes; c__Clostridia; o__Clostridiales; f__Lachnospiraceae; g__Dorea; s__Dorea sp. CAG:317	1571.805387	8905.131077	-2779.825837
ASV_Feature_618	k__Bacteria; p__Firmicutes; c__Clostridia; o__Clostridiales; f__Lachnospiraceae; g__Coprococcus; s__	6278.309823	8902.40028	-4947.247848
MTB_feature_916	unclassified	17799.84561	8894.444367	13732.95787
MTB_feature_2216	unclassified	-8014.586301	8883.86175	8618.806041
G000239695	k__Bacteria;p__Actinobacteria;c__Actinobacteria;o__Actinomycetales;f__Actinomycetaceae;g__Actinomyces;s__Actinomyces graevenitzii	13748.45096	8878.964815	22898.5828
k99_7312632_1	k__Bacteria; p__Actinobacteria; c__Actinobacteria; o__Bifidobacteriales; f__Bifidobacteriaceae; g__Bifidobacterium; s__Bifidobacterium angulatum	25294.74706	8867.638088	45052.71224
G000438095	k__Bacteria;p__Firmicutes;c__Clostridia;o__Clostridiales;f__Clostridiaceae;g__Clostridium;s__Clostridium sp. CAG:277	-22509.46013	8854.285894	-19663.53747
G001693775	k__Bacteria;p__Firmicutes;c__Clostridia;o__Clostridiales;f__Peptostreptococcaceae;g__Criibacterium;s__Criibacterium bergeronii	-22270.94818	8794.277056	-14720.53429
k99_2883063_1	k__Bacteria; p__Firmicutes; c__Clostridia; o__Clostridiales; f__Clostridiaceae; g__Clostridium; s__uncultured Clostridium sp.	-6220.997723	8792.761931	-95.39679371
k99_5167725_1	k__Bacteria; p__Firmicutes; c__Clostridia; o__Clostridiales; f__Lachnospiraceae; g__Blautia; s__uncultured Blautia sp.	-8053.323338	8777.371489	-8794.153985
G001915735	k__Bacteria;p__Firmicutes;c__Clostridia;o__Clostridiales;f__Lachnospiraceae;g__Butyrivibrio;s__Butyrivibrio crossotus	-87689.18091	8762.515982	-58092.58823
k99_6676399_1	k__Bacteria; p__Firmicutes; c__Clostridia; o__Clostridiales; f__Ruminococcaceae; g__Faecalibacterium; s__Faecalibacterium prausnitzii	-22418.35781	8760.258988	-10706.90944
k99_10461516_1	k__Bacteria; p__Firmicutes; c__Clostridia; o__Clostridiales; f__Ruminococcaceae; g__Faecalibacterium; s__uncultured Faecalibacterium sp.	-22943.3996	8752.984442	-14441.80554
k99_2331277_1	k__Bacteria; p__Firmicutes; c__Clostridia; o__Clostridiales; f__Lachnospiraceae; g__Sellimonas; s__Sellimonas intestinalis	23051.76552	8748.80564	5678.761424
k99_2902723_1	k__Bacteria; p__Firmicutes; c__Clostridia; o__Clostridiales; f__Ruminococcaceae; g__Subdoligranulum; s__Subdoligranulum variabile	-21970.99354	8745.130814	-17452.47704
MTB_feature_2248	unclassified	1760.343348	8728.6485	2378.573599
k99_7719500_2	k__Bacteria; p__Firmicutes; c__Clostridia; o__Clostridiales; f__Lachnospiraceae; g__Tyzzerella; s__Tyzzerella sp. Marseille-P3062	-1840.523979	8717.454861	550.6876455
P02452	Human	11009.61549	8712.611407	-5391.559419
k99_8352345_1	k__Bacteria; p__Firmicutes; c__Clostridia; o__Clostridiales; f__Lachnospiraceae; g__Dorea; s__Dorea longicatena	-9113.405656	8710.940356	-5063.122852
MTB_feature_2281	1,2-aminoalcohols	-8170.600922	8698.401155	-6443.189621
MTB_feature_1309	#N/A	15413.10218	8667.00832	-47884.59482
MTB_feature_1118	Dialkylamines	11525.79635	8666.547803	-32703.89288
MTB_feature_1385	unclassified	39611.42367	8662.277746	2625.257804
k99_1099650_4	k__Bacteria; p__Firmicutes; c__Clostridia; o__Clostridiales; f__; g__; s__Clostridiales bacterium VE202-28	20914.97086	8658.362959	2576.776691
ASV_Feature_1500	k__Bacteria; p__Bacteroidetes; c__Bacteroidia; o__Bacteroidales; f__Porphyromonadaceae; g__Parabacteroides; s__	-672.5849394	8655.13657	15143.86222
G000262305	k__Bacteria;p__Proteobacteria;c__Gammaproteobacteria;o__Enterobacterales;f__Enterobacteriaceae;g__Shimwellia;s__Shimwellia blattae	33665.47348	8640.998797	-22266.01856
k99_4166981_1	k__Bacteria; p__Firmicutes; c__Clostridia; o__Clostridiales; f__Ruminococcaceae; g__Faecalibacterium; s__Faecalibacterium prausnitzii	-24362.01327	8627.561881	-16679.00283
ASV_Feature_2493	k__Bacteria; p__Firmicutes; c__Bacilli; o__Lactobacillales; f__Lactobacillaceae; g__Lactobacillus; s__	-3628.26648	8621.016854	1808.579263
k99_2625211_3	k__Bacteria; p__Firmicutes; c__; o__; f__; g__; s__Firmicutes bacterium CAG:114	-7011.450451	8618.914563	646.9432959
k99_3099764_1	k__Bacteria; p__Firmicutes; c__Clostridia; o__Clostridiales; f__Lachnospiraceae; g__Blautia; s__Blautia wexlerae	18987.27999	8608.483626	1834.746707
MTB_feature_1595	unclassified	1379.261769	8593.614103	-3038.456487
k99_3899313_1	k__Bacteria; p__Firmicutes; c__Clostridia; o__Clostridiales; f__Ruminococcaceae; g__Subdoligranulum; s__Subdoligranulum sp. 60_17	-29245.90871	8586.986895	-31707.56926
k99_2551943_1	k__Bacteria; p__Firmicutes; c__Clostridia; o__Clostridiales; f__Lachnospiraceae; g__Dorea; s__Dorea sp. AGR2135	2021.326933	8547.116737	16582.15867
MTB_feature_1204	unclassified	-8444.52633	8540.443542	-2304.761479
MTB_feature_2015	unclassified	1493.159933	8535.148429	11348.20392
k99_5520832_1	k__Bacteria; p__Firmicutes; c__Clostridia; o__Clostridiales; f__Lachnospiraceae; g__Coprococcus; s__uncultured Coprococcus sp.	-10174.17401	8511.995729	-5562.200995
k99_3812932_1	k__Bacteria; p__Firmicutes; c__Clostridia; o__Clostridiales; f__Lachnospiraceae; g__Roseburia; s__Roseburia faecis	-19769.54057	8507.37957	-12061.97706
G900104615	k__Bacteria;p__Firmicutes;c__Clostridia;o__Clostridiales;f__Ruminococcaceae;g__Phocea;s__Phocea massiliensis	-47878.86706	8500.844817	-29984.40273
MTB_feature_1772	Glycinated bile acids and derivatives	7990.684106	8487.956475	-4053.185996
k99_2235160_1	k__Bacteria; p__Firmicutes; c__Clostridia; o__Clostridiales; f__Lachnospiraceae; g__Anaerostipes; s__Anaerostipes hadrus	22435.46982	8480.629263	-12948.66456
MTB_feature_470	unclassified	-3146.397748	8474.067488	-8419.639563
G000196395	k__Bacteria;p__Proteobacteria;c__Gammaproteobacteria;o__Aeromonadales;f__Aeromonadaceae;g__Aeromonas;s__Aeromonas salmonicida;t__Aeromonas salmonicida subsp. salmonicida	10589.34346	8467.649913	-12885.98245
ASV_Feature_6399	k__Bacteria; p__Proteobacteria; c__Deltaproteobacteria; o__Desulfovibrionales; f__Desulfovibrionaceae; g__Bilophila; s__	-2745.051139	8467.207652	20043.84189
k99_651332_1	k__Bacteria; p__Firmicutes; c__Clostridia; o__Clostridiales; f__Lachnospiraceae; g__Dorea; s__Dorea sp. AGR2135	864.8202597	8462.319448	3077.084526
MTB_feature_1505	unclassified	-6397.355624	8426.361679	-41810.07025
k99_7640736_5	k__Bacteria; p__Firmicutes; c__Clostridia; o__Clostridiales; f__Ruminococcaceae; g__Ruminococcus; s__Ruminococcus lactaris	-10534.34674	8411.761256	-4857.289638
k99_447794_3	k__Bacteria; p__Firmicutes; c__; o__; f__; g__; s__Firmicutes bacterium CAG:114	-11401.88617	8405.414772	-5613.667166
ASV_Feature_3623	k__Bacteria; p__Proteobacteria; c__Betaproteobacteria; o__Burkholderiales; f__Alcaligenaceae; g__Sutterella; s__	-5952.277589	8403.297818	-2854.665812
ASV_Feature_258	k__Bacteria; p__Firmicutes; c__Clostridia; o__Clostridiales; f__Ruminococcaceae; g__; s__	-8893.996588	8391.123335	-7678.766894
MTB_feature_1747	#N/A	-9693.215204	8383.484004	-11839.38646
G001604445	k__Bacteria;p__Synergistetes;c__Synergistia;o__Synergistales;f__;g__;s__Synergistales bacterium Syner_02	19011.96914	8367.473358	-11838.04836
k99_2444521_1	k__Bacteria; p__Firmicutes; c__Clostridia; o__Clostridiales; f__Lachnospiraceae; g__Dorea; s__Dorea longicatena	-495.1521304	8366.89904	-4745.460037
ASV_Feature_826	k__Bacteria; p__Firmicutes; c__Clostridia; o__Clostridiales; f__Lachnospiraceae; g__; s__	-3123.233337	8356.903131	6587.477965
MTB_feature_1743	unclassified	-22486.86297	8349.747459	-29394.63932
MTB_feature_2175	unclassified	-28399.1443	8340.769894	-44189.49769
k99_810961_1	k__Bacteria; p__Firmicutes; c__Clostridia; o__Clostridiales; f__Lachnospiraceae; g__Blautia; s__Blautia obeum	-879.7996503	8329.699831	-588.6377834
MTB_feature_1409	unclassified	-4000.030623	8329.392558	221.9649209
k99_1051086_1	k__Bacteria; p__Firmicutes; c__Clostridia; o__Clostridiales; f__Eubacteriaceae; g__Eubacterium; s__Eubacterium sp. 41_20	-15825.47525	8328.580675	-12659.16606
k99_5231993_4	k__Bacteria; p__Firmicutes; c__Clostridia; o__Clostridiales; f__Lachnospiraceae; g__Roseburia; s__uncultured Roseburia sp.	44976.95173	8316.135775	-9860.278458
k99_8343457_1	k__Bacteria; p__Firmicutes; c__Clostridia; o__Clostridiales; f__Lachnospiraceae; g__Blautia; s__[Ruminococcus] torques	-12579.85162	8311.253307	6825.4923
k99_6843386_1	k__Bacteria; p__Firmicutes; c__Clostridia; o__Clostridiales; f__Lachnospiraceae; g__Blautia; s__[Ruminococcus] torques	21137.73885	8310.707026	-7704.456745
k99_178001_1	k__Bacteria; p__Firmicutes; c__Clostridia; o__Clostridiales; f__Lachnospiraceae; g__Blautia; s__Blautia massiliensis	8302.61505	8301.877581	16623.91427
MTB_feature_1684	#N/A	52484.49099	8263.990431	-20063.92271
MTB_feature_2083	unclassified	-519.7438	8258.69895	-2019.913641
MTB_feature_2266	#N/A	-5561.534693	8249.101942	-1832.490486
k99_1844258_1	k__Bacteria; p__Firmicutes; c__Clostridia; o__Clostridiales; f__Ruminococcaceae; g__Faecalibacterium; s__Faecalibacterium prausnitzii	-26530.38279	8236.092259	-20784.10853
G001553935	k__Bacteria;p__Actinobacteria;c__Actinobacteria;o__Actinomycetales;f__Actinomycetaceae;g__Actinomyces;s__Actinomyces oris	2794.479271	8216.557067	26720.71268
G000401215	k__Bacteria;p__Firmicutes;c__Clostridia;o__Clostridiales;f__Clostridiaceae;g__Clostridium;s__Clostridium sartagoforme	6455.949497	8195.146572	12002.55742
MTB_feature_1089	Tetrazoles	-18079.64199	8174.250653	11677.63383
ASV_Feature_4558	k__Bacteria; p__Firmicutes; c__Erysipelotrichi; o__Erysipelotrichales; f__Erysipelotrichaceae; g__Catenibacterium; s__	-8206.4908	8171.708908	-7604.724222
ASV_Feature_672	k__Bacteria; p__Firmicutes; c__Clostridia; o__Clostridiales; f__; g__; s__	-24377.44892	8168.142366	-16494.63648
MTB_feature_1590	#N/A	15535.01127	8161.615758	-5846.753594
MTB_feature_152	#N/A	-7648.845773	8156.200975	-11981.75207
MTB_feature_2007	unclassified	-26995.08972	8147.81229	-31738.68504
ASV_Feature_6782	k__Bacteria; p__Firmicutes; c__Clostridia; o__Clostridiales; f__; g__; s__	-7144.146788	8141.624465	-4119.165474
k99_82815_4	k__Bacteria; p__Bacteroidetes; c__Bacteroidia; o__Bacteroidales; f__Prevotellaceae; g__Prevotella; s__Prevotella sp. CAG:255	-4945.074556	8138.173162	-10200.85453
k99_1652645_1	k__Bacteria; p__Firmicutes; c__Clostridia; o__Clostridiales; f__Eubacteriaceae; g__Eubacterium; s__uncultured Eubacterium sp.	-9494.441748	8135.461378	27458.05662
k99_1945969_1	k__Bacteria; p__Bacteroidetes; c__Bacteroidia; o__Bacteroidales; f__Bacteroidaceae; g__Bacteroides; s__Bacteroides vulgatus	21696.08414	8107.598404	6876.491861
ASV_Feature_6027	k__Bacteria; p__Firmicutes; c__Clostridia; o__Clostridiales; f__; g__; s__	-8111.69231	8103.973888	-3526.149433
k99_3898372_4	k__Bacteria; p__Actinobacteria; c__Coriobacteriia; o__Coriobacteriales; f__Coriobacteriaceae; g__Collinsella; s__Collinsella intestinalis	-2147.875934	8091.863732	-5173.010508
MTB_feature_1836	N-acyl amines	50819.84483	8089.099044	-7309.908516
ASV_Feature_5133	k__Bacteria; p__Firmicutes; c__Clostridia; o__Clostridiales; f__Lachnospiraceae; g__; s__	-2246.541857	8087.086974	-1758.462009
P12883	Human	19487.09521	8085.954657	42186.01204
G000431495	k__Bacteria;p__Firmicutes;c__;o__;f__;g__;s__Firmicutes bacterium CAG:791	-5505.184098	8082.933973	-2281.677442
k99_1083544_1	k__Bacteria; p__Firmicutes; c__Clostridia; o__Clostridiales; f__Ruminococcaceae; g__Faecalibacterium; s__uncultured Faecalibacterium sp.	-19375.5076	8081.985646	-7561.40712
k99_8598907_1	k__Bacteria; p__Firmicutes; c__Clostridia; o__Clostridiales; f__Lachnospiraceae; g__Fusicatenibacter; s__Fusicatenibacter saccharivorans	1983.334934	8048.212425	13472.4693
G000744935	k__Bacteria;p__Firmicutes;c__Clostridia;o__Clostridiales;f__Clostridiaceae;g__Clostridium;s__Clostridium sp. KNHs214	-11871.83757	8036.094696	-18144.32847
k99_313769_1	k__Bacteria; p__Firmicutes; c__Clostridia; o__Clostridiales; f__Ruminococcaceae; g__Faecalibacterium; s__Faecalibacterium prausnitzii	-24757.79334	8027.330817	-18879.84261
G000701685	k__Bacteria;p__Firmicutes;c__Bacilli;o__Bacillales;f__;g__Gemella;s__Gemella sanguinis	2492.847918	8018.013336	9745.529238
k99_6259058_1	k__Bacteria; p__Firmicutes; c__Clostridia; o__Clostridiales; f__Lachnospiraceae; g__Blautia; s__Blautia massiliensis	27556.24657	8010.015231	1225.74234
G000413035	k__Bacteria;p__Spirochaetes;c__Spirochaetia;o__Spirochaetales;f__Spirochaetaceae;g__Treponema;s__Treponema medium	-351.7069008	8007.838132	1106.369968
k99_7609899_1	k__Bacteria; p__Firmicutes; c__Clostridia; o__Clostridiales; f__Lachnospiraceae; g__Blautia; s__Blautia wexlerae	16854.80858	7994.397322	11481.94484
k99_2038153_1	k__Bacteria; p__Firmicutes; c__Clostridia; o__Clostridiales; f__Ruminococcaceae; g__Ruminococcus; s__Ruminococcus sp. Marseille-P328	-8762.668924	7985.870103	-3957.396895
ASV_Feature_1587	k__Bacteria; p__Firmicutes; c__Clostridia; o__Clostridiales; f__[Mogibacteriaceae]; g__; s__	-6066.001676	7983.791384	-193.596964
k99_1414194_1	k__Bacteria; p__Firmicutes; c__Clostridia; o__Clostridiales; f__Ruminococcaceae; g__Faecalibacterium; s__Faecalibacterium prausnitzii	-29501.49079	7961.755678	-14856.04113
MTB_feature_2369	unclassified	-17539.51332	7951.346142	-15811.37289
k99_7152463_1	k__Bacteria; p__Firmicutes; c__Clostridia; o__Clostridiales; f__Lachnospiraceae; g__Blautia; s__[Ruminococcus] torques	2215.426887	7950.552248	-2510.29595
MTB_feature_1974	unclassified	-10546.21356	7950.430276	-10582.95861
MTB_feature_391	1-hydroxy-2-unsubstituted benzenoids	-60161.47205	7946.291012	36488.44502
MTB_feature_2746	#N/A	-100.2534546	7946.028787	1792.256948
k99_1241606_1	k__Bacteria; p__Firmicutes; c__Clostridia; o__Clostridiales; f__Lachnospiraceae; g__Roseburia; s__Roseburia inulinivorans	-11061.85055	7940.007712	-9693.45432
MTB_feature_899	#N/A	3047.861954	7924.692602	4058.923537
k99_7722219_1	k__Bacteria; p__Firmicutes; c__Clostridia; o__Clostridiales; f__Ruminococcaceae; g__Faecalibacterium; s__uncultured Faecalibacterium sp.	-24325.49375	7914.563152	-13753.69772
MTB_feature_972	#N/A	47806.22595	7910.220427	32134.67537
k99_1955851_1	k__Bacteria; p__Firmicutes; c__Clostridia; o__Clostridiales; f__Lachnospiraceae; g__Blautia; s__Blautia obeum	4361.041622	7902.143767	13457.13641
k99_7628612_1	k__Bacteria; p__Firmicutes; c__Clostridia; o__Clostridiales; f__Eubacteriaceae; g__Eubacterium; s__[Eubacterium] hallii	-13824.73608	7895.402933	15845.53515
[truncated: 7,938 more rows]
