# Supplementary material for: Location-specific signatures of Crohn’s disease at a multi-omics scale
Source: Microbiome. 2022 Aug 24;10:133. doi: 10.1186/s40168-022-01331-x (PMC9400277; doi:10.1186/s40168-022-01331-x)
Supplement: Supplementary file 9 — Additional file 8. [file 40168_2022_1331_MOESM8_ESM.csv]

CCD	Group		ICD	Group
A1BG	Observed		ATP2A1	Observed
A2M	Observed		FHL1	Observed
ALB	Observed		FLNC	Observed
ANXA1	Observed		MYBPC1	Observed
ANXA11	Observed		MYH1	Observed
ANXA3	Observed		MYH13	Observed
ANXA6	Observed		MYH2	Observed
ANXA7	Observed		MYH7	Observed
APOB	Observed		MYH7B	Observed
AZU1	Observed		MYH8	Observed
BPI	Observed		TPM1	Observed
BST1	Observed		TPM3	Observed
C3	Observed		TTN	Observed
C4A	Observed		IL6	Imputed
CDHR2	Observed		TNF	Imputed
CEACAM8	Observed		CXCL8	Imputed
CP	Observed		IL1	Imputed
CPNE3	Observed		IL2	Imputed
CTSG	Observed		IL18	Imputed
FGB	Observed		IL33	Imputed
FGG	Observed		BAFF	Imputed
FN1	Observed		CD70	Imputed
FTH1	Observed		IFNG	Imputed
FTL	Observed		CCL1	Imputed
GCA	Observed		CCR5	Imputed
H2BC12	Observed		CCL10	Imputed
HPX	Observed		LEP	Imputed
IGHG1	Observed		CSF2	Imputed
IGLV2-18	Observed		CCL11	Imputed
ITGAM	Observed		IL4	Imputed
ITGB2	Observed		IL5	Imputed
LCN2	Observed		IL7	Imputed
LCP1	Observed		IL13	Imputed
LTF	Observed		IL15	Imputed
MAN2B1	Observed		IL17	Imputed
MPO	Observed		CXCL10	Imputed
NPM1	Observed		CCL2	Imputed
ORM1	Observed		CCL4	Imputed
PADI2	Observed		CCL5	Imputed
PGLYRP1	Observed
PPIA	Observed
PRG2	Observed
RETN	Observed
RNASE2	Observed
RNASE3	Observed
S100A12	Observed
S100A8	Observed
S100A9	Observed
SERPINB10	Observed
SERPING1	Observed
SQOR	Observed
STOM	Observed
TF	Observed
VDAC3	Observed
IL6	Imputed
TNF	Imputed
CXCL8	Imputed
IL1	Imputed
IL2	Imputed
IL18	Imputed
IL33	Imputed
BAFF	Imputed
CD70	Imputed
IFNG	Imputed
CCL1	Imputed
CCR5	Imputed
CCL10	Imputed
LEP	Imputed
CSF2	Imputed
CCL11	Imputed
IL4	Imputed
IL5	Imputed
IL7	Imputed
IL13	Imputed
IL15	Imputed
IL17	Imputed
CXCL10	Imputed
CCL2	Imputed
CCL4	Imputed
CCL5	Imputed
